# Supplementary material for: The Pro-Oncogenic Sphingolipid-Metabolizing Enzyme β-Galactosylceramidase Modulates the Proteomic Landscape in BRAF(V600E)-Mutated Human Melanoma Cells
Source: Int J Mol Sci. 2023 Jun 23;24(13):10555. doi: 10.3390/ijms241310555 (PMC10342161; doi:10.3390/ijms241310555)
Supplement: Supplementary file 1 [file ijms-24-10555-s001.zip]

Archive with 6 entries (6 files):
- Supplementary Figure S1.pdf
- Supplementary Figure S2.pdf
- Table S1 - A2058 mock vs A375 mock cells.xlsx
- Table S2 - A2058 mock vs A2058 upGALC cells.xlsx
- Table S3 - A375 mock vs A375 upGALC cells.xlsx
- Table S4.pdf
