# Supplementary material for: The Pro-Oncogenic Sphingolipid-Metabolizing Enzyme β-Galactosylceramidase Modulates the Proteomic Landscape in BRAF(V600E)-Mutated Human Melanoma Cells
Source: Int J Mol Sci. 2023 Jun 23;24(13):10555. doi: 10.3390/ijms241310555 (PMC10342161; doi:10.3390/ijms241310555)
Supplement: Supplementary file 1 [file ijms-24-10555-s001.zip › Table S1 - A2058 mock vs A375 mock cells.xlsx]

## Sheet: Legend
Supplementary Table S1
Database of the proteins differentially expressed in A375-mock versus A2058-mock cells.
Columns: UniprotKB/Swiss-Prot identifier, isoform identifier, description of the protein, gene name, quantification of protein levels in four biological replicates of A375-mock cells, quantification of protein levels in four biological replicates of A2058-mock cells.
Rows are ordered according to the increasing value of the ratio between mean protein levels in A2058-mock cells over A375-mock cells. Rows 2-445: proteins more expressed in A375-mock cells; rows 446-807: proteins more expressed in A2058-mock cells.
BKY 806 discoveries

## Sheet: A375-mock vs. A2058-mock cells
UniProtKB/Swiss-Prot_ID	Uniprot-isoform_ID	Description of the protein	Gene	A375-Mock_1	A375-Mock_2	A375-Mock_3	A375-Mock_4	A2058-Mock_1	A2058-Mock_2	A2058-Mock_3	A2058-Mock_4
EIF2A_HUMAN	Q9BY44-3	Isoform 3 of Eukaryotic translation initiation factor 2A	EIF2A	284256	337074	345074	349414	0	0	0	0
MTA2_HUMAN	O94776	Metastasis-associated protein MTA2	MTA2	343927	396205	321042	372894	0	0	0	0
CARM1_HUMAN	Q86X55	Histone-arginine methyltransferase CARM1	CARM1	379011	406951	426069	369510	0	0	0	0
1B15_HUMAN	P30464	HLA class I histocompatibility antigen, B-15 alpha chain	HLA-B	381754	401842	442439	362106	0	0	0	0
2B1B_HUMAN	P20039	HLA class II histocompatibility antigen, DRB1-11 beta chain	HLA-DRB1	421657	486334	414543	392289	0	0	0	0
PLAP_HUMAN	Q9Y263	Phospholipase A-2-activating protein	PLAA	397080	503925	511807	552199	0	0	0	0
SMAP_HUMAN	O00193	Small acidic protein	SMAP	550965	446713	579179	496588	0	0	0	0
RPR1B_HUMAN	Q9NQG5	Regulation of nuclear pre-mRNA domain-containing protein 1B	RPRD1B	382913	917192	417866	383894	0	0	0	0
TMEM2_HUMAN	Q9UHN6	Cell surface hyaluronidase	TMEM2	584881	276467	708568	677418	0	0	0	0
SF3A2_HUMAN	Q15428	Splicing factor 3A subunit 2	SF3A2	699028	658768	768122	629288	0	0	0	0
SOX5_HUMAN	P35711-3	Isoform 3 of Transcription factor SOX-5	SOX5	715638	769764	711104	802625	0	0	0	0
2B18_HUMAN	Q30134	HLA class II histocompatibility antigen, DRB1-8 beta chain	HLA-DRB1	927456	835017	840347	885993	0	0	0	0
DRB4_HUMAN	P13762	HLA class II histocompatibility antigen, DR beta 4 chain	HLA-DRB4	1.09511e+06	982692	836264	888275	0	0	0	0
IF2B1_HUMAN	Q9NZI8	Insulin-like growth factor 2 mRNA-binding protein 1	IGF2BP1	798573	1.35345e+06	1.00514e+06	1.12393e+06	0	0	0	0
DPA1_HUMAN	P20036	HLA class II histocompatibility antigen, DP alpha 1 chain	HLA-DPA1	2.3572e+06	2.44552e+06	2.38573e+06	2.27179e+06	0	0	0	0
I13R2_HUMAN	Q14627	Interleukin-13 receptor subunit alpha-2	IL13RA2	2.89345e+06	2.57669e+06	2.36128e+06	1.77991e+06	0	0	0	0
PAGE2_HUMAN	Q7Z2X7	P antigen family member 2	PAGE2	2.68129e+06	2.79097e+06	2.55848e+06	2.59422e+06	0	0	0	0
CAPG_HUMAN	P40121	Macrophage-capping protein	CAPG	5.60458e+06	5.1812e+06	5.46505e+06	4.51942e+06	0	0	0	0
HG2A_HUMAN	P04233-2	Isoform 2 of HLA class II histocompatibility antigen gamma chain	CD74	4.76113e+06	4.68302e+06	4.82272e+06	6.71573e+06	0	0	0	0
2B14_HUMAN	P13760	HLA class II histocompatibility antigen, DRB1-4 beta chain	HLA-DRB1	5.56962e+06	5.36131e+06	5.36562e+06	5.40064e+06	0	0	0	0
2B17_HUMAN	P13761	HLA class II histocompatibility antigen, DRB1-7 beta chain	HLA-DRB1	1.0672e+07	1.14424e+07	1.15061e+07	1.16178e+07	0	0	0	0
DRA_HUMAN	P01903	HLA class II histocompatibility antigen, DR alpha chain	HLA-DRA	2.64266e+07	2.55525e+07	2.6157e+07	2.55948e+07	0	0	0	0
MAGA4_HUMAN	P43358	Melanoma-associated antigen 4	MAGEA4	3.56057e+07	3.82247e+07	3.44864e+07	3.47287e+07	127698	205696	256667	363817
STOM_HUMAN	P27105	Erythrocyte band 7 integral membrane protein	STOM	5.20565e+06	4.14895e+06	5.19424e+06	5.23275e+06	0	43036.4	47103.5	55212
PAGE5_HUMAN	Q96GU1-2	Isoform 2 of P antigen family member 5	PAGE5	1.37256e+07	1.51814e+07	1.31293e+07	1.40327e+07	181411	254048	229642	76145.9
AL1A3_HUMAN	P47895	Aldehyde dehydrogenase family 1 member A3	ALDH1A3	3.56839e+07	3.53899e+07	3.23908e+07	3.29674e+07	492747	700652	1.01442e+06	1.07209e+06
SPY4_HUMAN	Q9C004	Protein sprouty homolog 4	SPRY4	2.16647e+06	2.06957e+06	2.08791e+06	1.98332e+06	0	62468.2	53353.5	95427.6
AKA12_HUMAN	Q02952-3	Isoform 3 of A-kinase anchor protein 12	AKAP12	1.92533e+07	1.99908e+07	1.96569e+07	2.02062e+07	76582.4	631116	814903	793849
CT453_HUMAN	Q8NHU0	Cancer/testis antigen family 45 member A3	CT45A3	2.01118e+06	2.15752e+06	2.28127e+06	2.22459e+06	0	0	243321	215209
H10_HUMAN	P07305-2	Isoform 2 of Histone H1.0	H1F0	4.55804e+06	4.45624e+06	4.37925e+06	4.52911e+06	196520	282707	276517	236394
ANXA1_HUMAN	P04083	Annexin A1	ANXA1	1.46894e+08	1.56837e+08	1.47672e+08	1.53297e+08	1.02211e+07	1.13183e+07	1.20323e+07	1.2087e+07
HPCL1_HUMAN	P37235	Hippocalcin-like protein 1	HPCAL1	8.69775e+06	8.47229e+06	9.07161e+06	9.73447e+06	366744	784499	1.03038e+06	873330
GDN_HUMAN	P07093-2	Isoform 2 of Glia-derived nexin	SERPINE2	5.8041e+06	5.79147e+06	5.76442e+06	6.57634e+06	390210	545957	576822	698738
SEC13_HUMAN	P55735-2	Isoform 2 of Protein SEC13 homolog	SEC13	819094	1.43407e+06	1.42105e+06	1.36675e+06	0	0	0	528471
CAYP1_HUMAN	Q13938	Calcyphosin	CAPS	1.56387e+06	1.32057e+06	1.20747e+06	1.04164e+06	124375	109093	93851	294977
PAIP2_HUMAN	Q9BPZ3	Polyadenylate-binding protein-interacting protein 2	PAIP2	1.10564e+06	1.24707e+06	1.19566e+06	1.24183e+06	0	0	0	644717
LMNB2_HUMAN	Q03252	Lamin-B2	LMNB2	231500	247915	230773	247843	0	0	0	130987
GNAS2_HUMAN	P63092-3	Isoform 3 of Guanine nucleotide-binding protein G(s) subunit alpha isoforms short	GNAS	9.25042e+06	1.18153e+07	1.06657e+07	1.15944e+07	1.56129e+06	1.55606e+06	1.64578e+06	1.79226e+06
RAI3_HUMAN	Q8NFJ5	Retinoic acid-induced protein 3	GPRC5A	530106	618284	747313	725392	0	144961	139425	116554
PAXI_HUMAN	P49023-2	Isoform Alpha of Paxillin	PXN	2.09597e+06	1.71884e+06	2.14705e+06	2.07295e+06	308111	305404	354420	266210
GELS_HUMAN	P06396-3	Isoform 3 of Gelsolin	GSN	1.07503e+08	1.11417e+08	1.08625e+08	1.05995e+08	1.44757e+07	1.88428e+07	1.95072e+07	2.03083e+07
RLP24_HUMAN	Q9UHA3	Probable ribosome biogenesis protein RLP24	RSL24D1	387201	537025	434410	322449	0	0	0	294572
HPBP1_HUMAN	Q9NZL4-3	Isoform 3 of Hsp70-binding protein 1	HSPBP1	936698	837830	948377	899598	170750	169586	151010	168564
RBM3_HUMAN	P98179	RNA-binding protein 3	RBM3	3.74907e+06	3.84499e+06	4.66068e+06	4.05282e+06	0	916496	1.02706e+06	1.09367e+06
DDX47_HUMAN	Q9H0S4-2	Isoform 2 of Probable ATP-dependent RNA helicase DDX47	DDX47	294840	848242	1.1096e+06	1.00273e+06	167750	161531	144812	148360
S26A2_HUMAN	P50443	Sulfate transporter	SLC26A2	2.93971e+06	2.81964e+06	2.66185e+06	2.87311e+06	540205	535134	565467	532757
HSBP1_HUMAN	O75506	Heat shock factor-binding protein 1	HSBP1	3.25038e+06	3.96356e+06	3.36697e+06	3.77359e+06	213471	1.10122e+06	767558	843751
GLCNE_HUMAN	Q9Y223	Bifunctional UDP-N-acetylglucosamine 2-epimerase/N-acetylmannosamine kinase	GNE	5.51458e+06	6.64793e+06	6.30155e+06	6.18544e+06	498551	1.52684e+06	1.49544e+06	1.54359e+06
H2B3B_HUMAN	Q8N257	Histone H2B type 3-B	HIST3H2BB	1.35856e+06	1.17453e+06	1.21287e+06	1.2445e+06	330130	263546	240259	217516
PTN1_HUMAN	P18031	Tyrosine-protein phosphatase non-receptor type 1	PTPN1	262460	660999	535052	266581	0	114417	133504	130304
S10A6_HUMAN	P06703	Protein S100-A6	S100A6	7.05623e+07	7.67511e+07	7.13768e+07	7.20249e+07	1.84701e+07	1.57546e+07	1.62457e+07	1.6112e+07
SH3L3_HUMAN	Q9H299	SH3 domain-binding glutamic acid-rich-like protein 3	SH3BGRL3	1.97188e+07	1.85723e+07	1.86288e+07	1.71267e+07	4.11372e+06	4.03078e+06	4.32471e+06	4.86132e+06
PFD4_HUMAN	Q9NQP4	Prefoldin subunit 4	PFDN4	615021	599325	542257	619045	0	273446	298875	0
S10AD_HUMAN	Q99584	Protein S100-A13	S100A13	1.81708e+07	1.88149e+07	1.73544e+07	1.81643e+07	4.52737e+06	4.42547e+06	4.33974e+06	4.19718e+06
GSHB_HUMAN	P48637	Glutathione synthetase	GSS	3.41252e+06	3.24172e+06	3.66341e+06	3.68686e+06	266536	966599	1.04652e+06	1.26799e+06
EHD1_HUMAN	Q9H4M9	EH domain-containing protein 1	EHD1	1.26991e+06	1.25073e+06	1.46509e+06	1.08161e+06	0	422002	439582	424974
BOLA2_HUMAN	Q9H3K6	BolA-like protein 2	BOLA2	4.28581e+06	4.39707e+06	4.32148e+06	4.7304e+06	1.0479e+06	1.29289e+06	1.16698e+06	1.1e+06
MYG1_HUMAN	Q9HB07	UPF0160 protein MYG1, mitochondrial	C12orf10	3.10369e+06	4.01659e+06	4.08922e+06	2.56037e+06	818336	1.16338e+06	1.09854e+06	538489
TM205_HUMAN	Q6UW68	Transmembrane protein 205	TMEM205	394839	456704	505462	493715	139967	119413	135902	91687.7
CAVN1_HUMAN	Q6NZI2-2	Isoform 2 of Caveolae-associated protein 1	CAVIN1	752596	754426	858813	818068	0	264386	312332	308242
NUMA1_HUMAN	Q14980-4	Isoform 4 of Nuclear mitotic apparatus protein 1	NUMA1	1.52389e+06	1.61989e+06	1.5733e+06	1.602e+06	0	669864	585058	556416
RBM8A_HUMAN	Q9Y5S9	RNA-binding protein 8A	RBM8A	3.29297e+06	3.2026e+06	3.49917e+06	1.84293e+06	778511	926089	911291	801353
CATZ_HUMAN	Q9UBR2	Cathepsin Z	CTSZ	1.87038e+06	3.04793e+06	2.79881e+06	1.9546e+06	571397	822075	730931	689333
IF6_HUMAN	P56537	Eukaryotic translation initiation factor 6	EIF6	1.21409e+07	1.14963e+07	1.29151e+07	1.33379e+07	2.69089e+06	3.53366e+06	4.85277e+06	3.48908e+06
S10AG_HUMAN	Q96FQ6	Protein S100-A16	S100A16	3.46622e+06	1.8803e+06	3.34042e+06	3.20311e+06	904935	936734	882716	788840
NUBP2_HUMAN	Q9Y5Y2	Cytosolic Fe-S cluster assembly factor NUBP2	NUBP2	483462	515080	613850	630958	0	0	332735	341494
AP2A1_HUMAN	O95782-2	Isoform B of AP-2 complex subunit alpha-1	AP2A1	471391	1.11287e+06	1.07087e+06	1.14141e+06	0	377825	402024	381932
UBXN1_HUMAN	Q04323	UBX domain-containing protein 1	UBXN1	1.37401e+06	1.53442e+06	2.85429e+06	2.71045e+06	0	899263	863844	898049
H31_HUMAN	P68431	Histone H3.1	HIST1H3A	1.99332e+06	2.73988e+06	4.58359e+06	3.2669e+06	0	1.2431e+06	1.82601e+06	896742
GDIA_HUMAN	P31150	Rab GDP dissociation inhibitor alpha	GDI1	4.75235e+06	3.94513e+06	4.73795e+06	4.77861e+06	942233	1.55144e+06	1.56129e+06	1.73969e+06
RHOC_HUMAN	P08134	Rho-related GTP-binding protein RhoC	RHOC	974206	1.04886e+06	1.06831e+06	1.03545e+06	0	475523	407862	433992
CDK1_HUMAN	P06493-2	Isoform 2 of Cyclin-dependent kinase 1	CDK1	1.15769e+06	605511	992871	1.01533e+06	0	419270	429243	359223
GDIR1_HUMAN	P52565	Rho GDP-dissociation inhibitor 1	ARHGDIA	1.6445e+07	1.77995e+07	1.6297e+07	1.84393e+07	3.00162e+06	5.21343e+06	6.56754e+06	7.38364e+06
CIRBP_HUMAN	Q14011	Cold-inducible RNA-binding protein	CIRBP	1.46459e+06	1.52159e+06	1.4346e+06	1.53642e+06	365362	484878	526036	569374
HXK2_HUMAN	P52789	Hexokinase-2	HK2	1.38135e+06	1.36541e+06	1.87606e+06	1.3751e+06	221131	381066	656542	718308
CSK2B_HUMAN	P67870	Casein kinase II subunit beta	CSNK2B	2.62083e+06	2.36447e+06	2.69444e+06	2.48722e+06	365625	403965	781412	1.80869e+06
CHMP5_HUMAN	Q9NZZ3-2	Isoform 2 of Charged multivesicular body protein 5	CHMP5	1.86942e+06	1.06795e+06	940046	1.98421e+06	221775	775308	183182	759786
NDRG1_HUMAN	Q92597	Protein NDRG1	NDRG1	556296	583038	827997	698961	0	293860	288434	303511
H1X_HUMAN	Q92522	Histone H1x	H1FX	449672	476278	408592	468932	0	217441	181642	206280
MTAP_HUMAN	Q13126	S-methyl-5-thioadenosine phosphorylase	MTAP	2.188e+07	2.2403e+07	2.20821e+07	2.31232e+07	4.48447e+06	8.1544e+06	9.04419e+06	8.51275e+06
GELS_HUMAN	P06396-2	Isoform 2 of Gelsolin	GSN	807187	805689	1.05311e+06	1.02442e+06	369981	269294	316289	299482
CDC37_HUMAN	Q16543	Hsp90 co-chaperone Cdc37	CDC37	1.55933e+07	1.30559e+07	1.52542e+07	1.57951e+07	5.8386e+06	4.83412e+06	4.90211e+06	4.95021e+06
DPM1_HUMAN	O60762	Dolichol-phosphate mannosyltransferase subunit 1	DPM1	1.52649e+06	1.03301e+06	1.07096e+06	1.11658e+06	0	481815	570098	593103
SC5A3_HUMAN	P53794	Sodium/myo-inositol cotransporter	SLC5A3	616856	556254	547649	580623	0	258093	319628	227871
ARHG1_HUMAN	Q92888-2	Isoform 2 of Rho guanine nucleotide exchange factor 1	ARHGEF1	852411	907146	636628	665182	0	234367	253430	585134
BAX_HUMAN	Q07812-5	Isoform Epsilon of Apoptosis regulator BAX	BAX	1.78096e+06	1.64608e+06	1.6525e+06	1.6354e+06	184504	712125	712779	762845
SMCA2_HUMAN	P51531-2	Isoform Short of Probable global transcription activator SNF2L2	SMARCA2	1.11279e+06	1.10199e+06	1.18513e+06	1.05985e+06	0	491301	534881	580135
AHNK_HUMAN	Q09666	Neuroblast differentiation-associated protein AHNAK	AHNAK	5.01405e+07	4.89061e+07	4.89624e+07	5.02399e+07	1.52536e+07	1.81627e+07	1.95505e+07	2.0043e+07
RD23A_HUMAN	P54725	UV excision repair protein RAD23 homolog A	RAD23A	2.36927e+06	2.29915e+06	2.42244e+06	2.43033e+06	0	1.3324e+06	1.14466e+06	1.04328e+06
TOP1_HUMAN	P11387	DNA topoisomerase 1	TOP1	1.69173e+07	1.73802e+07	1.70083e+07	1.79461e+07	4.86903e+06	7.09866e+06	6.58211e+06	7.09112e+06
DYN2_HUMAN	P50570-3	Isoform 3 of Dynamin-2	DNM2	936370	1.49626e+06	1.97659e+06	1.49011e+06	339711	652454	590731	614436
TS101_HUMAN	Q99816-2	Isoform 2 of Tumor susceptibility gene 101 protein	TSG101	433854	364398	400755	393469	0	258602	131945	209646
AIP_HUMAN	O00170	AH receptor-interacting protein	AIP	1.70303e+06	1.45186e+06	1.725e+06	1.68149e+06	482678	633210	737471	644945
PFD5_HUMAN	Q99471	Prefoldin subunit 5	PFDN5	3.79784e+06	3.9531e+06	3.80687e+06	3.85798e+06	1.24871e+06	1.08821e+06	1.82122e+06	1.72158e+06
IFM1_HUMAN	P13164	Interferon-induced transmembrane protein 1	IFITM1	737086	658552	765431	753972	0	367997	410399	333674
DHSO_HUMAN	Q00796	Sorbitol dehydrogenase	SORD	1.09077e+06	963367	1.10694e+06	1.11458e+06	203416	525093	493476	416679
ILF3_HUMAN	Q12906-4	Isoform 4 of Interleukin enhancer-binding factor 3	ILF3	2.96096e+07	3.00632e+07	2.98191e+07	2.77079e+07	1.02604e+07	1.05446e+07	1.27056e+07	1.1491e+07
LMNA_HUMAN	P02545	Prelamin-A/C	LMNA	2.40056e+08	2.32168e+08	2.36412e+08	2.4153e+08	9.41009e+07	9.09885e+07	9.28087e+07	8.83012e+07
ICLN_HUMAN	P54105	Methylosome subunit pICln	CLNS1A	622969	546952	670639	617898	0	292855	327930	329258
HMGA1_HUMAN	P17096-3	Isoform HMG-R of High mobility group protein HMG-I/HMG-Y	HMGA1	2.64903e+06	2.66368e+06	2.83826e+06	2.69075e+06	882496	1.10522e+06	1.12815e+06	1.07991e+06
BT3L4_HUMAN	Q96K17	Transcription factor BTF3 homolog 4	BTF3L4	973820	1.14844e+06	667938	724468	271129	289555	262820	543092
PYGB_HUMAN	P11216	Glycogen phosphorylase, brain form	PYGB	9.4341e+07	8.74843e+07	9.40229e+07	9.38064e+07	3.40448e+07	3.61515e+07	3.66263e+07	3.69182e+07
UBL5_HUMAN	Q9BZL1	Ubiquitin-like protein 5	UBL5	528464	548709	564906	626772	215787	202751	254823	208913
TBCB_HUMAN	Q99426	Tubulin-folding cofactor B	TBCB	640062	562732	627417	603959	255665	167410	187702	342959
GLU2B_HUMAN	P14314-2	Isoform 2 of Glucosidase 2 subunit beta	PRKCSH	3.85192e+07	3.83723e+07	3.78673e+07	3.82592e+07	1.46824e+07	1.48131e+07	1.55714e+07	1.52379e+07
RRP12_HUMAN	Q5JTH9-2	Isoform 2 of RRP12-like protein	RRP12	5.61916e+06	6.47213e+06	6.29303e+06	6.52768e+06	1.94164e+06	2.44456e+06	2.67561e+06	2.7704e+06
TM10C_HUMAN	Q7L0Y3	tRNA methyltransferase 10 homolog C	TRMT10C	456461	523822	782230	563734	0	315777	263576	339286
PFD1_HUMAN	O60925	Prefoldin subunit 1	PFDN1	1.05127e+06	1.08334e+06	1.13239e+06	1.11167e+06	440787	479650	403296	465571
IMDH2_HUMAN	P12268	Inosine-5-monophosphate dehydrogenase 2	IMPDH2	2.97129e+07	3.0891e+07	2.90089e+07	2.94659e+07	1.13337e+07	1.24629e+07	1.21356e+07	1.29343e+07
MT1X_HUMAN	P80297	Metallothionein-1X	MT1X	6.32539e+06	7.04339e+06	6.07459e+06	5.74032e+06	3.33446e+06	2.40635e+06	2.46069e+06	2.15219e+06
NOG1_HUMAN	Q9BZE4	Nucleolar GTP-binding protein 1	GTPBP4	1.51529e+06	1.99735e+06	2.1173e+06	1.70454e+06	0	698062	1.20305e+06	1.14504e+06
SAC2_HUMAN	Q9Y2H2	Phosphatidylinositide phosphatase SAC2	INPP5F	2.13615e+06	2.77599e+06	1.6828e+06	1.73248e+06	879863	763445	816785	1.00814e+06
1433G_HUMAN	P61981	14-3-3 protein gamma	YWHAG	1.10574e+07	1.05862e+07	1.09843e+07	1.13851e+07	4.76953e+06	4.66983e+06	4.553e+06	4.45495e+06
SMD1_HUMAN	P62314	Small nuclear ribonucleoprotein Sm D1	SNRPD1	5.6434e+06	6.48798e+06	6.09272e+06	6.22719e+06	1.77331e+06	1.52708e+06	3.41959e+06	3.58174e+06
PFD2_HUMAN	Q9UHV9	Prefoldin subunit 2	PFDN2	7.54759e+06	6.88236e+06	7.54902e+06	6.85768e+06	1.98059e+06	2.79702e+06	2.90786e+06	4.49475e+06
COX17_HUMAN	Q14061	Cytochrome c oxidase copper chaperone	COX17	384699	359709	360519	357040	184846	154364	136188	152676
THOC4_HUMAN	Q86V81	THO complex subunit 4	ALYREF	7.59838e+06	6.89335e+06	7.85618e+06	7.65217e+06	1.96217e+06	3.8633e+06	3.52243e+06	3.56838e+06
FUBP3_HUMAN	Q96I24	Far upstream element-binding protein 3	FUBP3	2.4978e+06	2.47775e+06	3.24905e+06	2.57852e+06	1.2577e+06	1.12709e+06	1.11487e+06	1.3168e+06
RL1D1_HUMAN	O76021	Ribosomal L1 domain-containing protein 1	RSL1D1	6.38719e+06	6.49617e+06	6.39429e+06	6.00641e+06	1.86359e+06	3.16215e+06	3.15063e+06	3.19577e+06
AP1M1_HUMAN	Q9BXS5	AP-1 complex subunit mu-1	AP1M1	466205	342205	395262	338514	0	263735	227714	203835
PFD3_HUMAN	P61758	Prefoldin subunit 3	VBP1	1.34484e+06	1.53442e+06	1.38379e+06	1.45259e+06	227171	787361	848127	723011
NOLC1_HUMAN	Q14978	Nucleolar and coiled-body phosphoprotein 1	NOLC1	3.24265e+06	4.16188e+06	4.61847e+06	4.19143e+06	2.28264e+06	1.84406e+06	1.78063e+06	1.4341e+06
NNMT_HUMAN	P40261	Nicotinamide N-methyltransferase	NNMT	922570	894654	905302	799330	607036	360379	307674	323854
PTPA_HUMAN	Q15257-3	Isoform 3 of Serine/threonine-protein phosphatase 2A activator	PTPA	1.72794e+06	1.67863e+06	1.64023e+06	1.71478e+06	622053	836635	848312	815380
ILF2_HUMAN	Q12905	Interleukin enhancer-binding factor 2	ILF2	2.01167e+07	2.09652e+07	2.1433e+07	2.24685e+07	9.28125e+06	1.00849e+07	9.53729e+06	1.03883e+07
UBA1_HUMAN	P22314-2	Isoform 2 of Ubiquitin-like modifier-activating enzyme 1	UBA1	6.23258e+07	6.6281e+07	6.59552e+07	6.64481e+07	2.6568e+07	3.07651e+07	3.11908e+07	3.2228e+07
NDUS8_HUMAN	O00217	NADH dehydrogenase [ubiquinone] iron-sulfur protein 8, mitochondrial	NDUFS8	475959	415638	366616	381245	0	256922	292658	215922
GNL3_HUMAN	Q9BVP2-2	Isoform 2 of Guanine nucleotide-binding protein-like 3	GNL3	1.20656e+06	1.17129e+06	1.5072e+06	1.53498e+06	356360	752185	633639	795077
PCNP_HUMAN	Q8WW12-2	Isoform 2 of PEST proteolytic signal-containing nuclear protein	PCNP	485114	553247	474198	561273	0	331532	288508	356372
NIBL1_HUMAN	Q96TA1-2	Isoform 2 of Niban-like protein 1	FAM129B	2.35778e+06	2.34981e+06	2.34032e+06	1.91652e+06	645309	990526	1.36778e+06	1.23731e+06
MGN2_HUMAN	Q96A72	Protein mago nashi homolog 2	MAGOHB	1.40597e+06	1.5536e+06	1.50986e+06	1.53342e+06	398540	839935	792001	813539
PABP4_HUMAN	Q13310-2	Isoform 2 of Polyadenylate-binding protein 4	PABPC4	5.36895e+06	5.66138e+06	5.34026e+06	5.58022e+06	2.04653e+06	2.87615e+06	2.83047e+06	2.65606e+06
PYRG1_HUMAN	P17812	CTP synthase 1	CTPS1	5.94683e+06	5.82693e+06	4.81824e+06	6.32728e+06	1.62235e+06	2.65852e+06	3.03385e+06	3.5567e+06
NOP56_HUMAN	O00567	Nucleolar protein 56	NOP56	7.53117e+06	7.76695e+06	6.22986e+06	6.81782e+06	1.3565e+06	3.85099e+06	4.1264e+06	4.11293e+06
K1C9_HUMAN	P35527	Keratin, type I cytoskeletal 9	KRT9	1.52321e+07	1.90983e+07	2.72319e+07	1.72703e+07	5.13528e+06	1.72259e+07	5.95629e+06	9.12175e+06
RHG01_HUMAN	Q07960	Rho GTPase-activating protein 1	ARHGAP1	2.19892e+06	1.41079e+06	2.42217e+06	2.34817e+06	587782	503945	1.57218e+06	1.32214e+06
PRDX1_HUMAN	Q06830	Peroxiredoxin-1	PRDX1	8.49244e+07	9.05109e+07	8.58886e+07	8.9932e+07	4.1894e+07	4.34871e+07	4.45854e+07	3.72479e+07
ZRAB2_HUMAN	O95218-2	Isoform 2 of Zinc finger Ran-binding domain-containing protein 2	ZRANB2	621308	784347	720580	630501	0	426674	453713	433101
TOM34_HUMAN	Q15785	Mitochondrial import receptor subunit TOM34	TOMM34	2.16956e+06	2.47452e+06	2.37154e+06	2.50003e+06	801227	1.26001e+06	1.29869e+06	1.17514e+06
PLEC_HUMAN	Q15149	Plectin	PLEC	7.29447e+07	7.89909e+07	7.42525e+07	7.35034e+07	3.12468e+07	3.89346e+07	3.79057e+07	3.56927e+07
DTNB_HUMAN	O60941-6	Isoform 6 of Dystrobrevin beta	DTNB	153422	155113	157504	161157	89499.8	63927.8	81625.9	67166.3
KHDR1_HUMAN	Q07666	KH domain-containing, RNA-binding, signal transduction-associated protein 1	KHDRBS1	8.27428e+06	8.67137e+06	9.12489e+06	8.89734e+06	2.4132e+06	4.87681e+06	4.50761e+06	5.19403e+06
AL9A1_HUMAN	P49189	4-trimethylaminobutyraldehyde dehydrogenase	ALDH9A1	3.50484e+06	3.56486e+06	4.29695e+06	3.56272e+06	1.39375e+06	1.81769e+06	2.04747e+06	2.00113e+06
COPE_HUMAN	O14579	Coatomer subunit epsilon	COPE	1.60259e+06	1.7903e+06	1.98922e+06	2.02541e+06	889695	802217	839475	1.08278e+06
TIF1B_HUMAN	Q13263	Transcription intermediary factor 1-beta	TRIM28	3.53768e+07	3.41267e+07	3.53543e+07	3.4093e+07	1.58011e+07	1.83839e+07	1.67382e+07	1.77384e+07
ACL6A_HUMAN	O96019-2	Isoform 2 of Actin-like protein 6A	ACTL6A	1.5938e+06	1.38492e+06	1.57083e+06	1.53987e+06	1.06364e+06	777958	377931	793711
EIF3G_HUMAN	O75821	Eukaryotic translation initiation factor 3 subunit G	EIF3G	2.92503e+06	3.01344e+06	2.74928e+06	2.6481e+06	322549	1.80669e+06	1.76357e+06	1.73405e+06
ERF3A_HUMAN	P15170-2	Isoform 2 of Eukaryotic peptide chain release factor GTP-binding subunit ERF3A	GSPT1	6.33166e+06	5.34913e+06	5.89717e+06	6.03981e+06	2.5223e+06	2.39382e+06	3.85043e+06	3.01184e+06
MAT2B_HUMAN	Q9NZL9-2	Isoform 2 of Methionine adenosyltransferase 2 subunit beta	MAT2B	1.72968e+06	1.72315e+06	1.70495e+06	1.60011e+06	680027	924646	903866	874865
KAP0_HUMAN	P10644	cAMP-dependent protein kinase type I-alpha regulatory subunit	PRKAR1A	8.15115e+06	7.99373e+06	7.51368e+06	8.15329e+06	3.2755e+06	3.38321e+06	3.70672e+06	5.70582e+06
PDC6I_HUMAN	Q8WUM4-2	Isoform 2 of Programmed cell death 6-interacting protein	PDCD6IP	3.46351e+06	4.22364e+06	3.8164e+06	3.30966e+06	1.38901e+06	2.04218e+06	1.97433e+06	2.09399e+06
DNM1L_HUMAN	O00429-4	Isoform 3 of Dynamin-1-like protein	DNM1L	3.88746e+06	4.62848e+06	3.76906e+06	4.1175e+06	1.07658e+06	2.18861e+06	2.87761e+06	2.21624e+06
ROAA_HUMAN	Q99729-3	Isoform 3 of Heterogeneous nuclear ribonucleoprotein A/B	HNRNPAB	1.12196e+07	9.918e+06	9.92047e+06	8.63837e+06	5.45022e+06	4.82099e+06	5.03816e+06	4.9313e+06
RBP56_HUMAN	Q92804-2	Isoform Short of TATA-binding protein-associated factor 2N	TAF15	1.29154e+06	904883	1.31412e+06	1.63117e+06	408385	687712	707475	831387
HDAC2_HUMAN	Q92769-3	Isoform 2 of Histone deacetylase 2	HDAC2	2.02615e+06	2.10837e+06	2.27825e+06	2.26622e+06	680659	1.07198e+06	1.02549e+06	1.67802e+06
EBP2_HUMAN	Q99848	Probable rRNA-processing protein EBP2	EBNA1BP2	1.71046e+06	1.70925e+06	2.39186e+06	2.45048e+06	616539	1.20785e+06	1.22666e+06	1.21147e+06
RUVB2_HUMAN	Q9Y230	RuvB-like 2	RUVBL2	1.31433e+07	1.62571e+07	1.43396e+07	1.52162e+07	5.90401e+06	9.11647e+06	7.82002e+06	7.66339e+06
GBB1_HUMAN	P62873	Guanine nucleotide-binding protein G(I)/G(S)/G(T) subunit beta-1	GNB1	1.22674e+07	1.26722e+07	1.21388e+07	1.16757e+07	3.01478e+06	7.08576e+06	7.57587e+06	7.57351e+06
MDHM_HUMAN	P40926	Malate dehydrogenase, mitochondrial	MDH2	7.11186e+07	6.52074e+07	6.9902e+07	7.0523e+07	3.86538e+07	3.45488e+07	3.39515e+07	3.67638e+07
RUVB1_HUMAN	Q9Y265	RuvB-like 1	RUVBL1	1.73992e+07	1.72649e+07	1.67282e+07	1.64397e+07	5.62342e+06	9.72938e+06	9.98556e+06	1.00477e+07
BRX1_HUMAN	Q8TDN6	Ribosome biogenesis protein BRX1 homolog	BRIX1	2.92387e+06	3.40599e+06	3.56088e+06	4.03144e+06	1.76554e+06	1.51064e+06	1.96464e+06	2.04508e+06
STAU1_HUMAN	O95793-2	Isoform Short of Double-stranded RNA-binding protein Staufen homolog 1	STAU1	1.94146e+06	2.06634e+06	1.97631e+06	2.01761e+06	953170	1.07714e+06	1.11127e+06	1.08416e+06
ANX11_HUMAN	P50995-2	Isoform 2 of Annexin A11	ANXA11	6.2491e+06	5.64715e+06	5.09756e+06	5.4474e+06	2.48479e+06	2.46833e+06	3.98509e+06	2.94047e+06
NASP_HUMAN	P49321	Nuclear autoantigenic sperm protein	NASP	8.79209e+06	1.05726e+07	1.01805e+07	8.97761e+06	3.95474e+06	5.86242e+06	5.69221e+06	4.902e+06
RCC2_HUMAN	Q9P258	Protein RCC2	RCC2	8.94323e+06	1.00377e+07	1.05119e+07	1.00999e+07	4.57699e+06	5.79737e+06	5.09157e+06	5.53565e+06
STML2_HUMAN	Q9UJZ1	Stomatin-like protein 2, mitochondrial	STOML2	9.68219e+06	9.1772e+06	8.99434e+06	9.10687e+06	2.78197e+06	5.22029e+06	5.78869e+06	5.86559e+06
NOP58_HUMAN	Q9Y2X3	Nucleolar protein 58	NOP58	5.16335e+06	4.95388e+06	5.15368e+06	4.72973e+06	2.15945e+06	2.88136e+06	2.8099e+06	2.86038e+06
TBB3_HUMAN	Q13509	Tubulin beta-3 chain	TUBB3	1.3376e+07	1.27143e+07	1.25507e+07	1.39347e+07	6.38294e+06	7.52102e+06	6.7688e+06	7.59262e+06
LAP2B_HUMAN	P42167	Lamina-associated polypeptide 2, isoforms beta/gamma	TMPO	6.93542e+06	6.38569e+06	5.64549e+06	6.45431e+06	1.30392e+06	4.36526e+06	3.04529e+06	4.97338e+06
NDUB4_HUMAN	O95168-2	Isoform 2 of NADH dehydrogenase [ubiquinone] 1 beta subcomplex subunit 4	NDUFB4	381928	405420	356170	386845	210010	207021	190294	223752
PFD6_HUMAN	O15212	Prefoldin subunit 6	PFDN6	1.93982e+06	2.19481e+06	1.9093e+06	2.03765e+06	719576	1.19188e+06	1.17399e+06	1.32066e+06
IMA7_HUMAN	O60684	Importin subunit alpha-7	KPNA6	1.58241e+06	1.64317e+06	1.56177e+06	1.60133e+06	635372	677434	1.18063e+06	997744
DDB1_HUMAN	Q16531	DNA damage-binding protein 1	DDB1	7.87998e+06	7.5309e+06	7.55461e+06	7.4924e+06	2.72406e+06	4.61708e+06	4.68065e+06	4.72471e+06
1433B_HUMAN	P31946-2	Isoform Short of 14-3-3 protein beta/alpha	YWHAB	2.78327e+07	2.75691e+07	2.75166e+07	2.82657e+07	1.73527e+07	1.45824e+07	1.48022e+07	1.44479e+07
PRP19_HUMAN	Q9UMS4	Pre-mRNA-processing factor 19	PRPF19	1.17865e+07	1.22669e+07	1.22669e+07	1.32845e+07	6.17184e+06	7.49713e+06	6.97809e+06	6.69208e+06
METK2_HUMAN	P31153	S-adenosylmethionine synthase isoform type-2	MAT2A	1.02037e+07	9.31732e+06	8.08157e+06	9.67824e+06	4.72755e+06	5.53503e+06	5.3537e+06	5.01891e+06
ACADV_HUMAN	P49748-3	Isoform 3 of Very long-chain specific acyl-CoA dehydrogenase, mitochondrial	ACADVL	1.22597e+07	1.32079e+07	1.27759e+07	1.32722e+07	3.72218e+06	9.08347e+06	8.11029e+06	7.78654e+06
BAF_HUMAN	O75531	Barrier-to-autointegration factor	BANF1	9.74689e+06	9.38835e+06	9.81244e+06	9.37753e+06	2.77433e+06	6.11092e+06	6.41203e+06	6.06724e+06
SF3A3_HUMAN	Q12874	Splicing factor 3A subunit 3	SF3A3	1.90814e+06	2.16463e+06	1.80896e+06	2.01583e+06	882680	1.46593e+06	656293	1.40589e+06
HNRPR_HUMAN	O43390	Heterogeneous nuclear ribonucleoprotein R	HNRNPR	1.42326e+07	1.18078e+07	1.43689e+07	1.43344e+07	6.10471e+06	8.33572e+06	7.97258e+06	8.26972e+06
FSCN1_HUMAN	Q16658	Fascin	FSCN1	3.22875e+07	3.55893e+07	3.6961e+07	3.38525e+07	1.98731e+07	1.90817e+07	1.99748e+07	1.88254e+07
S10A4_HUMAN	P26447	Protein S100-A4	S100A4	3.43657e+06	3.59353e+06	3.69216e+06	3.6882e+06	2.19051e+06	1.93537e+06	2.04212e+06	1.91273e+06
CPNS1_HUMAN	P04632	Calpain small subunit 1	CAPNS1	4.5986e+06	4.89535e+06	5.16091e+06	4.63844e+06	2.016e+06	2.74132e+06	2.80852e+06	3.2619e+06
SRC8_HUMAN	Q14247	Src substrate cortactin	CTTN	6.09642e+06	6.6503e+06	7.16808e+06	5.90799e+06	2.32857e+06	3.85442e+06	3.92874e+06	4.4012e+06
H2A1A_HUMAN	Q96QV6	Histone H2A type 1-A	HIST1H2AA	1.64093e+07	1.5466e+07	1.53485e+07	1.61881e+07	1.03737e+07	7.9829e+06	8.90584e+06	8.71717e+06
NACA_HUMAN	Q13765	Nascent polypeptide-associated complex subunit alpha	NACA	1.43958e+07	1.31896e+07	1.44843e+07	1.50558e+07	4.22046e+06	9.44433e+06	9.60093e+06	9.22906e+06
SPB1_HUMAN	Q8IY81	pre-rRNA processing protein FTSJ3	FTSJ3	3.96124e+06	3.97778e+06	3.74865e+06	4.11327e+06	1.54628e+06	2.45497e+06	2.44981e+06	2.54202e+06
MCTS1_HUMAN	Q9ULC4-2	Isoform 2 of Malignant T-cell-amplified sequence 1	MCTS1	807042	715721	709594	677908	170935	498303	484419	503772
DDX3X_HUMAN	O00571-2	Isoform 2 of ATP-dependent RNA helicase DDX3X	DDX3X	1.53944e+07	1.54196e+07	1.6145e+07	1.60901e+07	8.31839e+06	9.75599e+06	9.58987e+06	8.26487e+06
SF3B1_HUMAN	O75533	Splicing factor 3B subunit 1	SF3B1	6.00187e+06	5.63885e+06	5.36425e+06	6.00742e+06	1.65065e+06	3.75235e+06	3.30909e+06	4.4504e+06
CAN2_HUMAN	P17655	Calpain-2 catalytic subunit	CAPN2	4.19397e+06	4.92402e+06	3.85961e+06	4.17462e+06	1.18959e+06	2.45603e+06	3.10045e+06	3.0843e+06
RINI_HUMAN	P13489	Ribonuclease inhibitor	RNH1	9.96514e+06	1.10975e+07	9.81519e+06	1.0624e+07	3.24207e+06	7.00758e+06	5.92548e+06	7.67765e+06
DHX15_HUMAN	O43143	Pre-mRNA-splicing factor ATP-dependent RNA helicase DHX15	DHX15	1.2589e+07	1.1465e+07	1.18256e+07	1.29182e+07	7.32013e+06	7.07701e+06	6.58396e+06	7.10834e+06
PSDE_HUMAN	O00487	26S proteasome non-ATPase regulatory subunit 14	PSMD14	6.23393e+06	4.63171e+06	6.15919e+06	6.33697e+06	3.90881e+06	3.04647e+06	2.85897e+06	3.69816e+06
LYAR_HUMAN	Q9NX58	Cell growth-regulating nucleolar protein	LYAR	400093	454398	455714	437780	266707	291258	217356	235919
GTR1_HUMAN	P11166	Solute carrier family 2, facilitated glucose transporter member 1	SLC2A1	1.4869e+06	1.61321e+06	1.22449e+06	1.46539e+06	490799	987025	1.04384e+06	833278
RRP44_HUMAN	Q9Y2L1	Exosome complex exonuclease RRP44	DIS3	862744	982369	703588	850177	301123	557418	508382	604903
CPSF5_HUMAN	O43809	Cleavage and polyadenylation specificity factor subunit 5	NUDT21	4.15766e+06	4.42574e+06	5.38769e+06	5.20369e+06	2.90752e+06	2.87722e+06	2.71831e+06	2.64557e+06
FBRL_HUMAN	P22087	rRNA 2-O-methyltransferase fibrillarin	FBL	7.31543e+06	6.76175e+06	7.77882e+06	7.84834e+06	4.33299e+06	4.28377e+06	4.24972e+06	4.4109e+06
HCD2_HUMAN	Q99714	3-hydroxyacyl-CoA dehydrogenase type-2	HSD17B10	1.44451e+07	1.53453e+07	1.36127e+07	1.32778e+07	6.95004e+06	8.32401e+06	8.66953e+06	9.09176e+06
ACY1_HUMAN	Q03154-4	Isoform 4 of Aminoacylase-1	ACY1	1.72852e+06	1.73749e+06	1.21378e+06	1.23125e+06	978597	909991	826350	792068
BASI_HUMAN	P35613-3	Isoform 3 of Basigin	BSG	1.92659e+06	1.86014e+06	1.77755e+06	1.22057e+06	810834	1.01678e+06	1.15739e+06	1.05199e+06
RCC1_HUMAN	P18754	Regulator of chromosome condensation	RCC1	5.11439e+06	4.69099e+06	4.50138e+06	4.63454e+06	2.25895e+06	3.0868e+06	3.02205e+06	2.96462e+06
OTUB1_HUMAN	Q96FW1	Ubiquitin thioesterase OTUB1	OTUB1	5.19937e+06	5.34126e+06	5.083e+06	4.96042e+06	2.58455e+06	3.08231e+06	2.97685e+06	3.72469e+06
FAM3C_HUMAN	Q92520	Protein FAM3C	FAM3C	2.34068e+06	2.42127e+06	2.41466e+06	2.39493e+06	745161	1.23328e+06	1.92655e+06	1.86284e+06
ACPH_HUMAN	P13798	Acylamino-acid-releasing enzyme	APEH	1.50119e+06	1.58874e+06	1.38361e+06	1.41841e+06	450316	991236	1.00547e+06	1.10871e+06
ROA1_HUMAN	P09651-2	Isoform A1-A of Heterogeneous nuclear ribonucleoprotein A1	HNRNPA1	7.20766e+07	7.43756e+07	7.75932e+07	7.5287e+07	4.41616e+07	4.77285e+07	4.43069e+07	4.60473e+07
RD23B_HUMAN	P54727	UV excision repair protein RAD23 homolog B	RAD23B	9.01286e+06	7.95244e+06	8.09311e+06	8.9107e+06	4.77572e+06	4.96126e+06	5.21793e+06	5.78501e+06
COF1_HUMAN	P23528	Cofilin-1	CFL1	1.24992e+08	1.3154e+08	1.27787e+08	1.29082e+08	5.27228e+07	8.41981e+07	8.95823e+07	8.86427e+07
XPO2_HUMAN	P55060-3	Isoform 3 of Exportin-2	CSE1L	2.14822e+07	1.9966e+07	2.12728e+07	1.97141e+07	1.30921e+07	1.26308e+07	1.29759e+07	1.20127e+07
PSD12_HUMAN	O00232	26S proteasome non-ATPase regulatory subunit 12	PSMD12	6.64378e+06	6.00553e+06	5.92903e+06	6.01421e+06	1.99336e+06	4.04793e+06	4.80766e+06	4.28805e+06
SRSF7_HUMAN	Q16629-3	Isoform 3 of Serine/arginine-rich splicing factor 7	SRSF7	4.41155e+06	4.38111e+06	4.11998e+06	4.38059e+06	1.1787e+06	3.04754e+06	3.23419e+06	3.18607e+06
PSIP1_HUMAN	O75475	PC4 and SFRS1-interacting protein	PSIP1	6.29246e+06	5.44214e+06	5.7939e+06	5.79454e+06	3.47292e+06	3.51142e+06	3.70884e+06	3.66648e+06
LYPA2_HUMAN	O95372	Acyl-protein thioesterase 2	LYPLA2	5.2942e+06	4.01465e+06	5.46468e+06	5.06485e+06	3.19969e+06	2.925e+06	3.08588e+06	3.12994e+06
NPM_HUMAN	P06748	Nucleophosmin	NPM1	1.43929e+08	1.5231e+08	1.54529e+08	1.52663e+08	8.1294e+07	9.72583e+07	9.97265e+07	9.78896e+07
PSMD3_HUMAN	O43242	26S proteasome non-ATPase regulatory subunit 3	PSMD3	6.55976e+06	6.83709e+06	6.13639e+06	8.43775e+06	2.19262e+06	5.39404e+06	4.7217e+06	5.19195e+06
PROF2_HUMAN	P35080	Profilin-2	PFN2	1.38415e+06	1.53388e+06	1.30717e+06	1.35205e+06	411951	1.0288e+06	1.061e+06	993586
HUWE1_HUMAN	Q7Z6Z7-2	Isoform 2 of E3 ubiquitin-protein ligase HUWE1	HUWE1	1.68371e+06	1.88968e+06	1.71805e+06	1.38078e+06	628831	950359	1.18635e+06	1.41737e+06
EIF3I_HUMAN	Q13347	Eukaryotic translation initiation factor 3 subunit I	EIF3I	6.80834e+06	6.61592e+06	5.99595e+06	6.131e+06	1.92413e+06	4.34965e+06	5.22466e+06	4.56097e+06
HNRDL_HUMAN	O14979-3	Isoform 3 of Heterogeneous nuclear ribonucleoprotein D-like	HNRNPDL	6.23828e+06	9.10584e+06	8.78926e+06	8.44042e+06	3.5095e+06	5.4054e+06	6.59853e+06	5.04297e+06
TPD54_HUMAN	O43399	Tumor protein D54	TPD52L2	5.82332e+06	5.05789e+06	5.47118e+06	5.68399e+06	2.84777e+06	3.80676e+06	4.07816e+06	3.18696e+06
CNIH4_HUMAN	Q9P003	Protein cornichon homolog 4	CNIH4	1.39748e+06	1.11244e+06	1.39551e+06	1.33969e+06	793067	715886	888720	918243
PYR1_HUMAN	P27708	CAD protein	CAD	3.15506e+06	3.42205e+06	2.99207e+06	3.52665e+06	1.9569e+06	2.38625e+06	1.72179e+06	2.23842e+06
STRAP_HUMAN	Q9Y3F4	Serine-threonine kinase receptor-associated protein	STRAP	9.27572e+06	8.6982e+06	9.15318e+06	1.06834e+07	3.58097e+06	7.23243e+06	6.4468e+06	6.78207e+06
SOX10_HUMAN	P56693-2	Isoform 2 of Transcription factor SOX-10	SOX10	1.62654e+06	2.19277e+06	1.68271e+06	1.91107e+06	914806	1.22784e+06	1.30146e+06	1.29462e+06
ENOA_HUMAN	P06733	Alpha-enolase	ENO1	5.71699e+08	5.63238e+08	5.43438e+08	5.84442e+08	3.42698e+08	3.75767e+08	3.66688e+08	3.64044e+08
HNRL2_HUMAN	Q1KMD3	Heterogeneous nuclear ribonucleoprotein U-like protein 2	HNRNPUL2	5.58788e+06	4.20931e+06	5.45131e+06	5.21248e+06	2.26645e+06	3.13033e+06	3.88954e+06	3.83665e+06
PURA2_HUMAN	P30520	Adenylosuccinate synthetase isozyme 2	ADSS	5.23027e+06	4.87886e+06	4.11943e+06	4.23485e+06	1.66039e+06	3.14322e+06	3.10239e+06	3.9391e+06
DKC1_HUMAN	O60832	H/ACA ribonucleoprotein complex subunit 4	DKC1	1.3715e+06	1.61073e+06	1.28153e+06	1.33235e+06	618171	892971	865523	1.21681e+06
6PGL_HUMAN	O95336	6-phosphogluconolactonase	PGLS	5.13689e+06	4.98331e+06	5.26574e+06	4.99171e+06	2.56797e+06	3.59197e+06	3.55564e+06	3.41068e+06
RL36A_HUMAN	P83881	60S ribosomal protein L36a	RPL36A	3.78355e+06	2.47915e+06	3.52709e+06	2.6255e+06	2.31554e+06	1.85353e+06	2.00136e+06	1.88353e+06
SMRC1_HUMAN	Q92922	SWI/SNF complex subunit SMARCC1	SMARCC1	720370	791687	807480	659950	424599	519415	463979	526986
H12_HUMAN	P16403	Histone H1.2	HIST1H1C	6.23973e+07	6.32792e+07	5.82814e+07	6.12276e+07	4.57146e+07	4.00251e+07	3.70174e+07	3.65292e+07
SPEE_HUMAN	P19623	Spermidine synthase	SRM	6.04147e+06	4.95916e+06	5.69841e+06	6.15204e+06	3.00281e+06	4.16124e+06	3.93381e+06	3.80289e+06
RS15_HUMAN	P62841	40S ribosomal protein S15	RPS15	5.40671e+06	5.16352e+06	6.29816e+06	5.40053e+06	3.47871e+06	3.26316e+06	4.01055e+06	3.77804e+06
SF3B3_HUMAN	Q15393	Splicing factor 3B subunit 3	SF3B3	1.10477e+07	1.08e+07	1.15949e+07	1.1954e+07	5.44693e+06	8.73538e+06	7.71792e+06	7.72487e+06
HDAC1_HUMAN	Q13547	Histone deacetylase 1	HDAC1	4.17331e+06	4.36053e+06	4.88507e+06	4.71292e+06	2.3541e+06	3.09733e+06	3.27358e+06	3.22319e+06
DX39A_HUMAN	O00148	ATP-dependent RNA helicase DDX39A	DDX39A	4.80961e+06	5.04259e+06	5.368e+06	5.30968e+06	3.10296e+06	3.49687e+06	3.41821e+06	3.51264e+06
TAGL2_HUMAN	P37802	Transgelin-2	TAGLN2	4.35409e+07	4.49332e+07	4.35032e+07	4.07965e+07	2.55283e+07	2.8849e+07	2.97888e+07	2.97819e+07
RS18_HUMAN	P62269	40S ribosomal protein S18	RPS18	1.9543e+07	2.75971e+07	1.93292e+07	1.86119e+07	1.06938e+07	1.47953e+07	1.48012e+07	1.58665e+07
PSB7_HUMAN	Q99436	Proteasome subunit beta type-7	PSMB7	5.65248e+06	5.92664e+06	6.46268e+06	6.26582e+06	2.7205e+06	3.80167e+06	4.06774e+06	5.49507e+06
RS20_HUMAN	P60866	40S ribosomal protein S20	RPS20	1.74388e+07	1.78265e+07	1.69681e+07	1.7297e+07	1.40928e+07	1.06417e+07	1.06958e+07	1.06743e+07
THIO_HUMAN	P10599	Thioredoxin	TXN	3.5567e+07	3.61002e+07	3.5888e+07	3.48479e+07	2.11694e+07	2.37004e+07	2.56861e+07	2.39086e+07
SF01_HUMAN	Q15637-4	Isoform 4 of Splicing factor 1	SF1	3.63463e+06	3.18535e+06	3.48004e+06	3.53322e+06	2.18801e+06	2.33763e+06	2.37039e+06	2.30553e+06
SYK_HUMAN	Q15046	Lysine--tRNA ligase	KARS	1.1546e+07	1.1382e+07	1.25617e+07	1.21455e+07	7.95344e+06	8.16493e+06	7.94842e+06	7.66676e+06
TWF2_HUMAN	Q6IBS0	Twinfilin-2	TWF2	6.67893e+06	6.49024e+06	6.02113e+06	6.09682e+06	3.1639e+06	4.86416e+06	4.19549e+06	4.6273e+06
NH2L1_HUMAN	P55769	NHP2-like protein 1	SNU13	3.26525e+06	3.73441e+06	3.51098e+06	3.72583e+06	2.40675e+06	2.32805e+06	2.27742e+06	2.48025e+06
PSMD6_HUMAN	Q15008	26S proteasome non-ATPase regulatory subunit 6	PSMD6	4.30889e+06	3.91301e+06	4.38062e+06	4.2078e+06	1.65473e+06	3.28338e+06	3.23954e+06	3.03273e+06
UBQL1_HUMAN	Q9UMX0	Ubiquilin-1	UBQLN1	4.59706e+06	4.88501e+06	5.02066e+06	5.37292e+06	2.06048e+06	3.06421e+06	4.20674e+06	3.93079e+06
HNRH1_HUMAN	P31943	Heterogeneous nuclear ribonucleoprotein H	HNRNPH1	4.17823e+07	4.32011e+07	4.27864e+07	4.23886e+07	1.97243e+07	3.1211e+07	3.07038e+07	3.19518e+07
AN32A_HUMAN	P39687	Acidic leucine-rich nuclear phosphoprotein 32 family member A	ANP32A	1.41727e+07	1.6311e+07	1.60223e+07	1.40126e+07	9.73425e+06	1.00331e+07	1.00999e+07	1.05476e+07
HMGB2_HUMAN	P26583	High mobility group protein B2	HMGB2	2.51538e+06	2.44886e+06	2.37685e+06	2.39593e+06	1.59985e+06	1.7207e+06	1.63886e+06	1.54715e+06
GLRX3_HUMAN	O76003	Glutaredoxin-3	GLRX3	2.71151e+06	2.7305e+06	2.53221e+06	2.41174e+06	1.62564e+06	1.81118e+06	1.7667e+06	1.74682e+06
S10AB_HUMAN	P31949	Protein S100-A11	S100A11	2.07936e+07	2.12141e+07	2.17965e+07	2.14131e+07	1.75172e+07	1.35806e+07	1.34933e+07	1.24928e+07
GAR1_HUMAN	Q9NY12-2	Isoform 2 of H/ACA ribonucleoprotein complex subunit 1	GAR1	2.25242e+06	2.1364e+06	1.99343e+06	1.50191e+06	1.38111e+06	1.15727e+06	1.22334e+06	1.52151e+06
TCOF_HUMAN	Q13428-2	Isoform 2 of Treacle protein	TCOF1	1.28458e+06	1.15071e+06	1.15363e+06	1.09969e+06	962527	927236	612102	643450
FUBP2_HUMAN	Q92945	Far upstream element-binding protein 2	KHSRP	1.74291e+07	1.81725e+07	1.49942e+07	1.75431e+07	1.14125e+07	1.03231e+07	1.18718e+07	1.21256e+07
NOP2_HUMAN	P46087-3	Isoform 3 of Probable 28S rRNA (cytosine(4447)-C(5))-methyltransferase	NOP2	3.11045e+06	3.57952e+06	3.22727e+06	3.37056e+06	2.09944e+06	2.16566e+06	2.40877e+06	2.29781e+06
NONO_HUMAN	Q15233	Non-POU domain-containing octamer-binding protein	NONO	2.51132e+07	2.33332e+07	2.61607e+07	2.43167e+07	1.2482e+07	1.75559e+07	1.80895e+07	1.88333e+07
LMNB1_HUMAN	P20700	Lamin-B1	LMNB1	2.24556e+07	2.24019e+07	2.07601e+07	2.17771e+07	1.47824e+07	1.50484e+07	1.51195e+07	1.44677e+07
ERF1_HUMAN	P62495-2	Isoform 2 of Eukaryotic peptide chain release factor subunit 1	ETF1	9.78455e+06	9.83145e+06	9.63941e+06	1.05412e+07	5.16634e+06	6.97198e+06	7.66442e+06	7.2991e+06
EIF3M_HUMAN	Q7L2H7	Eukaryotic translation initiation factor 3 subunit M	EIF3M	3.90272e+06	4.69315e+06	4.65308e+06	4.51174e+06	2.90792e+06	3.14606e+06	2.90786e+06	3.22646e+06
FKB1A_HUMAN	P62942	Peptidyl-prolyl cis-trans isomerase FKBP1A	FKBP1A	3.22585e+06	3.00966e+06	2.48946e+06	2.47643e+06	2.46268e+06	1.79285e+06	1.72206e+06	1.71633e+06
GBG12_HUMAN	Q9UBI6	Guanine nucleotide-binding protein G(I)/G(S)/G(O) subunit gamma-12	GNG12	2.64556e+06	2.2057e+06	2.29921e+06	2.2896e+06	1.6871e+06	1.51797e+06	1.64274e+06	1.65189e+06
ULA1_HUMAN	Q13564-3	Isoform 3 of NEDD8-activating enzyme E1 regulatory subunit	NAE1	414772	519327	504272	370067	346739	305688	296274	296749
CAZA1_HUMAN	P52907	F-actin-capping protein subunit alpha-1	CAPZA1	1.12466e+07	1.16073e+07	1.16288e+07	1.11285e+07	5.68014e+06	7.60961e+06	9.52069e+06	8.66569e+06
RL23_HUMAN	P62829	60S ribosomal protein L23	RPL23	2.7738e+07	2.68081e+07	2.79102e+07	2.75265e+07	1.48087e+07	2.00019e+07	2.04664e+07	2.07547e+07
SF3A1_HUMAN	Q15459	Splicing factor 3A subunit 1	SF3A1	2.43513e+06	2.32965e+06	2.25747e+06	2.37266e+06	1.22642e+06	1.53879e+06	1.82398e+06	1.91105e+06
DDX6_HUMAN	P26196	Probable ATP-dependent RNA helicase DDX6	DDX6	2.42586e+06	2.44929e+06	2.66404e+06	2.47887e+06	1.21037e+06	1.91373e+06	1.79631e+06	2.02558e+06
ROA0_HUMAN	Q13151	Heterogeneous nuclear ribonucleoprotein A0	HNRNPA0	9.95355e+06	9.37779e+06	9.69892e+06	9.48764e+06	6.48059e+06	6.90444e+06	6.66005e+06	6.67317e+06
CTBP2_HUMAN	P56545	C-terminal-binding protein 2	CTBP2	2.61388e+06	2.59944e+06	2.42903e+06	2.66625e+06	1.21239e+06	1.90202e+06	1.93531e+06	2.11339e+06
PP1B_HUMAN	P62140	Serine/threonine-protein phosphatase PP1-beta catalytic subunit	PPP1CB	1.6924e+06	2.26261e+06	1.75659e+06	1.66836e+06	1.18794e+06	1.24085e+06	1.43391e+06	1.2874e+06
EI2BA_HUMAN	Q14232	Translation initiation factor eIF-2B subunit alpha	EIF2B1	2.71798e+06	2.47193e+06	2.18001e+06	2.11514e+06	1.64802e+06	1.80137e+06	1.67825e+06	1.49973e+06
BCCIP_HUMAN	Q9P287	BRCA2 and CDKN1A-interacting protein	BCCIP	2.26468e+06	2.11408e+06	2.18807e+06	1.96217e+06	1.70698e+06	1.47492e+06	1.30478e+06	1.47459e+06
PGM2_HUMAN	Q96G03	Phosphoglucomutase-2	PGM2	3.33623e+06	3.34962e+06	3.2757e+06	3.41498e+06	2.74998e+06	2.20895e+06	2.21516e+06	2.17813e+06
CPSF6_HUMAN	Q16630-3	Isoform 3 of Cleavage and polyadenylation specificity factor subunit 6	CPSF6	2.63194e+06	3.37764e+06	3.37494e+06	2.97688e+06	2.66615e+06	1.82715e+06	2.08538e+06	2.06706e+06
TRA2B_HUMAN	P62995-3	Isoform 3 of Transformer-2 protein homolog beta	TRA2B	2.50814e+06	2.71962e+06	3.4707e+06	2.64632e+06	1.64788e+06	2.14058e+06	2.065e+06	2.08676e+06
IF2B3_HUMAN	O00425	Insulin-like growth factor 2 mRNA-binding protein 3	IGF2BP3	2.12601e+06	1.99498e+06	2.02236e+06	2.1049e+06	1.33715e+06	1.46416e+06	1.51176e+06	1.47152e+06
TOM70_HUMAN	O94826	Mitochondrial import receptor subunit TOM70	TOMM70	3.76636e+06	4.13828e+06	3.90987e+06	3.7678e+06	1.85859e+06	3.22483e+06	3.23318e+06	2.6133e+06
MOT1_HUMAN	P53985-2	Isoform 2 of Monocarboxylate transporter 1	SLC16A1	575050	625107	556493	602768	508448	401552	376234	369281
SYRC_HUMAN	P54136	Arginine--tRNA ligase, cytoplasmic	RARS	1.77024e+07	1.78804e+07	1.72125e+07	1.52384e+07	1.08539e+07	1.25812e+07	1.22463e+07	1.20672e+07
TM9S3_HUMAN	Q9HD45	Transmembrane 9 superfamily member 3	TM9SF3	926520	869551	745527	849442	648586	535418	583859	615168
CLCB_HUMAN	P09497-2	Isoform Non-brain of Clathrin light chain B	CLTB	687507	645058	647019	698939	495471	519392	378254	491081
ETFB_HUMAN	P38117	Electron transfer flavoprotein subunit beta	ETFB	5.80506e+06	6.1768e+06	5.71727e+06	5.43894e+06	4.37997e+06	4.09193e+06	4.00428e+06	3.80566e+06
CALM3_HUMAN	P0DP25	Calmodulin-3	CALM3	3.96742e+07	3.65928e+07	3.96306e+07	4.03456e+07	2.30883e+07	2.04797e+07	3.3636e+07	3.27595e+07
RBMX_HUMAN	P38159	RNA-binding motif protein, X chromosome	RBMX	1.61582e+07	1.59165e+07	1.51654e+07	1.57906e+07	1.14444e+07	1.09379e+07	1.07576e+07	1.12238e+07
U2AF2_HUMAN	P26368-2	Isoform 2 of Splicing factor U2AF 65 kDa subunit	U2AF2	1.15315e+07	1.26054e+07	1.2407e+07	1.04781e+07	6.50626e+06	8.83662e+06	8.59029e+06	9.18471e+06
PSD11_HUMAN	O00231	26S proteasome non-ATPase regulatory subunit 11	PSMD11	1.2757e+07	1.46328e+07	1.34562e+07	1.38957e+07	8.73994e+06	9.92986e+06	1.00178e+07	9.94873e+06
HYOU1_HUMAN	Q9Y4L1	Hypoxia up-regulated protein 1	HYOU1	2.26584e+07	2.31769e+07	2.26314e+07	2.29662e+07	1.48456e+07	1.61106e+07	1.61295e+07	1.74791e+07
NUDC_HUMAN	Q9Y266	Nuclear migration protein nudC	NUDC	1.17672e+07	1.20137e+07	1.20179e+07	1.1973e+07	7.54255e+06	8.82764e+06	8.53458e+06	8.84289e+06
PCBP1_HUMAN	Q15365	Poly(rC)-binding protein 1	PCBP1	4.05395e+07	4.07468e+07	4.10588e+07	4.10637e+07	2.66839e+07	2.85723e+07	2.92317e+07	3.10509e+07
SNRPA_HUMAN	P09012	U1 small nuclear ribonucleoprotein A	SNRPA	4.31024e+06	4.39836e+06	4.26838e+06	4.74243e+06	3.42475e+06	2.99845e+06	3.08708e+06	3.0453e+06
SYHC_HUMAN	P12081	Histidine--tRNA ligase, cytoplasmic	HARS	1.35489e+07	1.33178e+07	1.3707e+07	1.36174e+07	8.6053e+06	1.0994e+07	9.32607e+06	9.49139e+06
ANM1_HUMAN	Q99873-3	Isoform 3 of Protein arginine N-methyltransferase 1	PRMT1	1.05851e+07	1.04697e+07	1.07975e+07	1.10074e+07	6.82001e+06	7.63611e+06	8.00228e+06	7.96324e+06
ECH1_HUMAN	Q13011	Delta(3,5)-Delta(2,4)-dienoyl-CoA isomerase, mitochondrial	ECH1	8.6709e+06	7.77471e+06	8.39679e+06	7.67588e+06	6.07523e+06	4.46899e+06	6.12849e+06	6.43906e+06
ELAV1_HUMAN	Q15717	ELAV-like protein 1	ELAVL1	6.63026e+06	6.00931e+06	6.51523e+06	6.66752e+06	3.62519e+06	5.02667e+06	4.46472e+06	5.25748e+06
HDGF_HUMAN	P51858	Hepatoma-derived growth factor	HDGF	9.53463e+06	1.15804e+07	1.2526e+07	1.18383e+07	9.61488e+06	7.97462e+06	7.38393e+06	7.64914e+06
DEST_HUMAN	P60981-2	Isoform 2 of Destrin	DSTN	6.47285e+06	6.46836e+06	6.90588e+06	6.72864e+06	4.42393e+06	4.62216e+06	4.94694e+06	5.08197e+06
MATR3_HUMAN	P43243	Matrin-3	MATR3	2.59457e+07	2.50437e+07	2.71311e+07	2.79607e+07	1.78489e+07	1.96234e+07	1.77224e+07	2.10072e+07
UBA3_HUMAN	Q8TBC4-2	Isoform 2 of NEDD8-activating enzyme E1 catalytic subunit	UBA3	368524	473917	425273	412140	370139	229825	308763	299402
RS17_HUMAN	P08708	40S ribosomal protein S17	RPS17	2.00249e+07	2.1725e+07	2.33867e+07	2.22759e+07	1.27942e+07	1.60704e+07	1.63093e+07	1.80305e+07
DDX5_HUMAN	P17844	Probable ATP-dependent RNA helicase DDX5	DDX5	3.98026e+07	3.95709e+07	3.89989e+07	4.04514e+07	2.73814e+07	2.85947e+07	2.8896e+07	3.08856e+07
GUAA_HUMAN	P49915	GMP synthase [glutamine-hydrolyzing]	GMPS	7.30742e+06	7.70691e+06	7.45894e+06	7.91191e+06	4.56791e+06	5.47057e+06	6.37504e+06	5.77809e+06
RUXE_HUMAN	P62304	Small nuclear ribonucleoprotein E	SNRPE	6.65807e+06	5.62958e+06	6.30576e+06	6.29733e+06	4.39208e+06	4.27608e+06	4.73387e+06	4.77876e+06
PUM3_HUMAN	Q15397	Pumilio homolog 3	PUM3	1.58038e+06	1.59715e+06	1.16013e+06	1.22602e+06	998378	1.19224e+06	933621	943506
ORN_HUMAN	Q9Y3B8-2	Isoform 2 of Oligoribonuclease, mitochondrial	REXO2	1.14407e+06	1.09919e+06	1.10804e+06	1.10712e+06	642426	880907	919472	821449
RS6_HUMAN	P62753	40S ribosomal protein S6	RPS6	2.50669e+07	2.5629e+07	2.46574e+07	2.68239e+07	1.94782e+07	1.58823e+07	1.96262e+07	1.99885e+07
TMA7_HUMAN	Q9Y2S6	Translation machinery-associated protein 7	TMA7	1.42954e+06	1.25504e+06	1.38233e+06	1.30919e+06	1.11517e+06	924823	982968	923371
DDX21_HUMAN	Q9NR30-2	Isoform 2 of Nucleolar RNA helicase 2	DDX21	1.6446e+07	1.72423e+07	1.51682e+07	1.60322e+07	9.74175e+06	1.19945e+07	1.27158e+07	1.32976e+07
RL26L_HUMAN	Q9UNX3	60S ribosomal protein L26-like 1	RPL26L1	1.21187e+07	1.25752e+07	1.20115e+07	1.22391e+07	9.90376e+06	9.93341e+06	9.96066e+06	6.25107e+06
SFPQ_HUMAN	P23246	Splicing factor, proline- and glutamine-rich	SFPQ	3.59185e+07	3.44835e+07	3.58706e+07	3.4672e+07	2.68852e+07	2.66207e+07	2.32418e+07	2.71318e+07
RL14_HUMAN	P50914	60S ribosomal protein L14	RPL14	2.39563e+07	2.31004e+07	2.31047e+07	2.27892e+07	1.48824e+07	1.78966e+07	1.78238e+07	1.79364e+07
DPP3_HUMAN	Q9NY33-2	Isoform 2 of Dipeptidyl peptidase 3	DPP3	503810	357672	426912	494528	382010	297834	307859	328189
APT_HUMAN	P07741	Adenine phosphoribosyltransferase	APRT	4.66476e+06	4.8365e+06	4.61884e+06	4.74009e+06	4.0033e+06	2.64811e+06	3.63708e+06	3.64114e+06
RL7_HUMAN	P18124	60S ribosomal protein L7	RPL7	2.39293e+07	2.7124e+07	2.30883e+07	2.32601e+07	1.57774e+07	1.9058e+07	1.86208e+07	1.86185e+07
SRPRA_HUMAN	P08240-2	Isoform 2 of Signal recognition particle receptor subunit alpha	SRPRA	805014	707012	857119	777096	695189	517156	560413	556555
PTMS_HUMAN	P20962	Parathymosin	PTMS	4.22439e+06	5.03321e+06	3.84707e+06	4.06985e+06	3.31788e+06	3.39894e+06	2.94798e+06	3.06827e+06
JUPI1_HUMAN	Q9UK76	Jupiter microtubule associated homolog 1	JPT1	1.22442e+06	1.25957e+06	1.21644e+06	1.28971e+06	1.14063e+06	840172	907491	815469
MBB1A_HUMAN	Q9BQG0	Myb-binding protein 1A	MYBBP1A	9.22116e+06	8.48113e+06	8.42398e+06	7.95589e+06	4.51974e+06	7.20073e+06	7.05114e+06	6.61992e+06
SYYC_HUMAN	P54577	Tyrosine--tRNA ligase, cytoplasmic	YARS	5.31671e+06	5.15382e+06	4.96271e+06	4.44884e+06	3.3034e+06	3.27936e+06	4.26559e+06	4.01622e+06
SMD2_HUMAN	P62316	Small nuclear ribonucleoprotein Sm D2	SNRPD2	6.57348e+06	6.45801e+06	6.62958e+06	6.50241e+06	5.94744e+06	4.41518e+06	4.6872e+06	4.53256e+06
RS15A_HUMAN	P62244	40S ribosomal protein S15a	RPS15A	1.83967e+07	1.82932e+07	1.83523e+07	1.73371e+07	1.05018e+07	1.43707e+07	1.41713e+07	1.51369e+07
SET_HUMAN	Q01105-2	Isoform 2 of Protein SET	SET	2.2951e+07	2.43172e+07	2.30196e+07	2.37489e+07	1.88965e+07	1.80621e+07	1.77704e+07	1.56705e+07
DDX17_HUMAN	Q92841-1	Isoform 2 of Probable ATP-dependent RNA helicase DDX17	DDX17	8.09312e+06	7.21067e+06	8.4605e+06	6.86692e+06	6.15723e+06	5.45909e+06	5.96505e+06	5.39588e+06
SRSF6_HUMAN	Q13247-3	Isoform SRP55-3 of Serine/arginine-rich splicing factor 6	SRSF6	8.19674e+06	7.38485e+06	7.98938e+06	8.48117e+06	6.43032e+06	5.99797e+06	5.62765e+06	5.99369e+06
TERA_HUMAN	P55072	Transitional endoplasmic reticulum ATPase	VCP	6.59917e+07	6.19157e+07	6.23609e+07	6.05228e+07	4.52632e+07	4.50176e+07	4.87499e+07	4.92467e+07
PSD13_HUMAN	Q9UNM6	26S proteasome non-ATPase regulatory subunit 13	PSMD13	9.0398e+06	9.35644e+06	9.31165e+06	8.60208e+06	5.27031e+06	7.06483e+06	7.44776e+06	7.52985e+06
DCPS_HUMAN	Q96C86	m7GpppX diphosphatase	DCPS	1.71954e+06	1.71819e+06	1.65213e+06	1.66446e+06	1.30323e+06	1.29159e+06	1.29897e+06	1.19375e+06
RS9_HUMAN	P46781	40S ribosomal protein S9	RPS9	3.59774e+07	3.58901e+07	3.43133e+07	3.4879e+07	2.72287e+07	2.71979e+07	2.406e+07	2.77644e+07
1433S_HUMAN	P31947-2	Isoform 2 of 14-3-3 protein sigma	SFN	8.3807e+06	7.91084e+06	7.65687e+06	7.83877e+06	6.86213e+06	5.75786e+06	5.70549e+06	5.64395e+06
IF2B_HUMAN	P20042	Eukaryotic translation initiation factor 2 subunit 2	EIF2S2	4.68339e+06	4.91163e+06	4.74051e+06	4.56518e+06	2.91107e+06	3.56417e+06	3.63284e+06	4.1454e+06
RS4X_HUMAN	P62701	40S ribosomal protein S4, X isoform	RPS4X	4.17147e+07	4.13396e+07	3.99867e+07	3.99036e+07	3.34723e+07	2.74534e+07	3.15192e+07	3.07144e+07
SPTB2_HUMAN	Q01082	Spectrin beta chain, non-erythrocytic 1	SPTBN1	8.18128e+06	9.09183e+06	9.3382e+06	9.05633e+06	5.73621e+06	7.31605e+06	7.82833e+06	6.09724e+06
AMPL_HUMAN	P28838-2	Isoform 2 of Cytosol aminopeptidase	LAP3	5.95214e+06	7.02108e+06	6.47092e+06	6.133e+06	4.53724e+06	4.96742e+06	4.76523e+06	5.12137e+06
RSSA_HUMAN	P08865	40S ribosomal protein SA	RPSA	3.53198e+07	4.32668e+07	3.43573e+07	4.13309e+07	2.30304e+07	3.36677e+07	3.25135e+07	2.79307e+07
RS14_HUMAN	P62263	40S ribosomal protein S14	RPS14	1.35441e+07	1.38384e+07	1.35029e+07	1.21845e+07	1.00312e+07	9.79491e+06	1.023e+07	1.02883e+07
SRP09_HUMAN	P49458	Signal recognition particle 9 kDa protein	SRP9	4.63096e+06	5.69069e+06	4.58616e+06	5.01631e+06	3.22496e+06	4.36704e+06	3.4432e+06	4.11135e+06
H2B2E_HUMAN	Q16778	Histone H2B type 2-E	HIST2H2BE	1.34069e+07	1.27531e+07	1.28593e+07	1.42197e+07	1.08227e+07	1.05378e+07	9.50962e+06	9.73243e+06
GALE_HUMAN	Q14376	UDP-glucose 4-epimerase	GALE	1.62635e+06	1.2558e+06	1.52616e+06	1.71456e+06	1.027e+06	1.19578e+06	1.24796e+06	1.22186e+06
CHD4_HUMAN	Q14839	Chromodomain-helicase-DNA-binding protein 4	CHD4	815444	829498	729167	668879	587677	575822	622580	550200
RS21_HUMAN	P63220	40S ribosomal protein S21	RPS21	9.47089e+06	1.04791e+07	1.00962e+07	1.01082e+07	6.97215e+06	7.82145e+06	7.90165e+06	8.14677e+06
RS23_HUMAN	P62266	40S ribosomal protein S23	RPS23	6.83432e+06	6.36305e+06	7.14968e+06	7.7576e+06	4.4288e+06	5.60942e+06	5.95868e+06	5.81996e+06
RACK1_HUMAN	P63244	Receptor of activated protein C kinase 1	RACK1	6.18092e+07	6.56989e+07	6.3823e+07	6.39408e+07	4.31245e+07	5.25932e+07	5.18021e+07	5.09504e+07
DNJA2_HUMAN	O60884	DnaJ homolog subfamily A member 2	DNAJA2	2.76888e+06	2.73244e+06	2.47847e+06	2.63107e+06	2.4178e+06	1.92307e+06	1.95791e+06	1.95698e+06
RS5_HUMAN	P46782	40S ribosomal protein S5	RPS5	3.64497e+07	3.83971e+07	3.78335e+07	3.66927e+07	3.00623e+07	2.81264e+07	2.89808e+07	2.91245e+07
DHE3_HUMAN	P00367	Glutamate dehydrogenase 1, mitochondrial	GLUD1	1.00308e+07	9.63151e+06	9.94793e+06	9.08705e+06	6.17986e+06	7.65894e+06	6.98906e+06	9.30073e+06
ACTN1_HUMAN	P12814	Alpha-actinin-1	ACTN1	2.23948e+07	2.48432e+07	2.38554e+07	2.43779e+07	1.40362e+07	1.94969e+07	2.05633e+07	2.0239e+07
RS28_HUMAN	P62857	40S ribosomal protein S28	RPS28	1.19709e+07	1.20729e+07	1.17368e+07	1.16045e+07	9.28533e+06	9.17726e+06	9.29655e+06	9.25638e+06
NIP7_HUMAN	Q9Y221-2	Isoform 2 of 60S ribosome subunit biogenesis protein NIP7 homolog	NIP7	423202	442714	403594	426569	365941	326990	318134	314281
PTBP1_HUMAN	P26599	Polypyrimidine tract-binding protein 1	PTBP1	3.37756e+07	3.38659e+07	3.53158e+07	3.5723e+07	2.17327e+07	2.65533e+07	2.86054e+07	3.17261e+07
RLA1_HUMAN	P05386	60S acidic ribosomal protein P1	RPLP1	2.86352e+07	3.01462e+07	2.99335e+07	2.81945e+07	2.12471e+07	2.35041e+07	2.40332e+07	2.289e+07
KAD1_HUMAN	P00568	Adenylate kinase isoenzyme 1	AK1	1.63948e+06	1.67378e+06	1.54675e+06	1.57728e+06	1.03474e+06	1.3499e+06	1.2962e+06	1.36936e+06
RL10_HUMAN	P27635	60S ribosomal protein L10	RPL10	1.61708e+07	1.53711e+07	1.59317e+07	1.42553e+07	1.01e+07	1.15681e+07	1.31456e+07	1.38055e+07
RS30_HUMAN	P62861	40S ribosomal protein S30	FAU	4.30107e+06	4.33584e+06	4.2433e+06	4.5477e+06	3.34302e+06	3.56275e+06	3.61817e+06	3.21191e+06
SYSC_HUMAN	P49591	Serine--tRNA ligase, cytoplasmic	SARS	1.62084e+06	1.62334e+06	1.53778e+06	1.64631e+06	1.35834e+06	1.25812e+06	1.25783e+06	1.19622e+06
RL32_HUMAN	P62910	60S ribosomal protein L32	RPL32	6.9163e+06	7.85641e+06	7.25716e+06	7.27107e+06	5.26004e+06	5.83273e+06	5.97437e+06	6.04596e+06
ROA2_HUMAN	P22626	Heterogeneous nuclear ribonucleoproteins A2/B1	HNRNPA2B1	1.12157e+08	1.10749e+08	1.06547e+08	1.16056e+08	9.25256e+07	9.06466e+07	8.27411e+07	8.64728e+07
IF4A1_HUMAN	P60842	Eukaryotic initiation factor 4A-I	EIF4A1	8.99538e+07	8.93102e+07	9.61927e+07	9.66533e+07	7.01901e+07	7.20144e+07	7.55429e+07	7.68814e+07
GRP78_HUMAN	P11021	78 kDa glucose-regulated protein	HSPA5	9.37075e+07	9.55089e+07	9.01732e+07	9.2181e+07	7.99002e+07	7.58052e+07	7.04173e+07	6.81275e+07
HNRPU_HUMAN	Q00839-2	Isoform 2 of Heterogeneous nuclear ribonucleoprotein U	HNRNPU	7.59423e+07	8.07478e+07	8.01017e+07	8.11443e+07	5.75634e+07	6.68267e+07	6.20514e+07	6.58992e+07
RS12_HUMAN	P25398	40S ribosomal protein S12	RPS12	2.93894e+07	2.95685e+07	3.02045e+07	2.89838e+07	2.08378e+07	2.39488e+07	2.4001e+07	2.5048e+07
ESYT1_HUMAN	Q9BSJ8	Extended synaptotagmin-1	ESYT1	1.47831e+06	1.41715e+06	1.43927e+06	1.56626e+06	1.33715e+06	1.15106e+06	1.17095e+06	1.03922e+06
SMU1_HUMAN	Q2TAY7	WD40 repeat-containing protein SMU1	SMU1	1.22935e+06	1.27067e+06	1.22678e+06	1.3024e+06	1.0209e+06	1.04192e+06	1.02226e+06	922401
RL37A_HUMAN	P61513	60S ribosomal protein L37a	RPL37A	6.59279e+06	7.23212e+06	7.22319e+06	7.47915e+06	6.18223e+06	5.33289e+06	5.494e+06	5.75314e+06
HNRPL_HUMAN	P14866	Heterogeneous nuclear ribonucleoprotein L	HNRNPL	2.61948e+07	2.42612e+07	2.66011e+07	2.52463e+07	2.0514e+07	2.0598e+07	2.00255e+07	2.09141e+07
MRT4_HUMAN	Q9UKD2	mRNA turnover protein 4 homolog	MRTO4	698670	728709	683712	763614	664747	605592	535075	501406
RS26_HUMAN	P62854	40S ribosomal protein S26	RPS26	8.79287e+06	9.11307e+06	8.70485e+06	8.90602e+06	7.3175e+06	7.28636e+06	7.27657e+06	6.67288e+06
MANF_HUMAN	P55145	Mesencephalic astrocyte-derived neurotrophic factor	MANF	5.27817e+06	5.88298e+06	5.03988e+06	5.68521e+06	4.72689e+06	4.74363e+06	3.69565e+06	4.45297e+06
RS25_HUMAN	P62851	40S ribosomal protein S25	RPS25	1.93731e+07	1.9925e+07	1.88604e+07	1.97018e+07	1.74317e+07	1.53761e+07	1.50531e+07	1.48617e+07
RL18A_HUMAN	Q02543	60S ribosomal protein L18a	RPL18A	1.04519e+07	1.05801e+07	9.84082e+06	9.94522e+06	6.93175e+06	8.82515e+06	8.44465e+06	8.79557e+06
RS8_HUMAN	P62241	40S ribosomal protein S8	RPS8	4.15235e+07	4.24725e+07	3.93129e+07	4.54124e+07	4.02712e+07	3.23903e+07	3.19001e+07	3.18488e+07
RLA2_HUMAN	P05387	60S acidic ribosomal protein P2	RPLP2	6.43654e+07	6.90715e+07	6.84472e+07	6.76204e+07	6.17302e+07	4.7751e+07	5.51484e+07	5.32668e+07
CNBP_HUMAN	P62633-2	Isoform 2 of Cellular nucleic acid-binding protein	CNBP	4.72077e+06	4.98331e+06	5.22399e+06	5.72396e+06	4.21296e+06	4.2788e+06	4.44766e+06	3.79853e+06
RS3_HUMAN	P23396	40S ribosomal protein S3	RPS3	6.21955e+07	6.24632e+07	6.05848e+07	6.17909e+07	5.09619e+07	4.73512e+07	5.13187e+07	5.11157e+07
RS19_HUMAN	P39019	40S ribosomal protein S19	RPS19	2.11925e+07	1.92988e+07	1.71795e+07	2.12895e+07	1.83043e+07	1.56517e+07	1.41989e+07	1.6018e+07
PAIRB_HUMAN	Q8NC51-2	Isoform 2 of Plasminogen activator inhibitor 1 RNA-binding protein	SERBP1	2.02837e+07	2.07798e+07	2.00488e+07	2.05847e+07	1.64433e+07	1.68924e+07	1.66091e+07	1.64614e+07
SYAC_HUMAN	P49588	Alanine--tRNA ligase, cytoplasmic	AARS	1.52968e+07	1.65244e+07	1.59143e+07	1.64631e+07	1.08706e+07	1.33559e+07	1.45061e+07	1.35422e+07
PSB5_HUMAN	P28074	Proteasome subunit beta type-5	PSMB5	4.6212e+06	5.12246e+06	5.01352e+06	5.02366e+06	4.3801e+06	3.83467e+06	4.27213e+06	3.63609e+06
PABP2_HUMAN	Q86U42-2	Isoform 2 of Polyadenylate-binding protein 2	PABPN1	503298	558604	516064	481402	405174	423232	411653	442615
PCBP2_HUMAN	Q15366-3	Isoform 3 of Poly(rC)-binding protein 2	PCBP2	1.89086e+07	1.87771e+07	1.89346e+07	1.98288e+07	1.37374e+07	1.61236e+07	1.60142e+07	1.67119e+07
TLN1_HUMAN	Q9Y490	Talin-1	TLN1	2.74164e+07	2.86049e+07	2.79359e+07	2.78148e+07	1.88623e+07	2.3115e+07	2.44935e+07	2.50461e+07
XPO1_HUMAN	O14980	Exportin-1	XPO1	1.19661e+07	1.35517e+07	1.3967e+07	1.27189e+07	9.58632e+06	1.12491e+07	1.06128e+07	1.13198e+07
HNRPD_HUMAN	Q14103-3	Isoform 3 of Heterogeneous nuclear ribonucleoprotein D0	HNRNPD	2.86023e+07	2.95232e+07	3.00058e+07	3.02787e+07	2.28303e+07	2.50429e+07	2.48781e+07	2.43294e+07
RAC1_HUMAN	P63000	Ras-related C3 botulinum toxin substrate 1	RAC1	3.47616e+06	3.46549e+06	3.26343e+06	3.257e+06	2.70892e+06	2.62493e+06	2.87272e+06	2.84712e+06
IF2G_HUMAN	P41091	Eukaryotic translation initiation factor 2 subunit 3	EIF2S3	1.08314e+07	1.14359e+07	1.02766e+07	1.17403e+07	8.17994e+06	8.87873e+06	9.30485e+06	1.00081e+07
STIP1_HUMAN	P31948-2	Isoform 2 of Stress-induced-phosphoprotein 1	STIP1	4.1284e+07	4.2411e+07	4.14461e+07	4.06829e+07	3.01294e+07	3.41822e+07	3.61762e+07	3.60599e+07
ENPL_HUMAN	P14625	Endoplasmin	HSP90B1	9.17876e+07	8.65994e+07	8.95726e+07	9.28846e+07	6.77579e+07	7.79129e+07	7.65926e+07	7.62251e+07
DHX9_HUMAN	Q08211	ATP-dependent RNA helicase A	DHX9	3.99156e+07	4.12437e+07	4.19661e+07	4.22249e+07	2.947e+07	3.51982e+07	3.49864e+07	3.72152e+07
YBOX1_HUMAN	P67809	Nuclease-sensitive element-binding protein 1	YBX1	1.22239e+07	1.40335e+07	1.12177e+07	1.28158e+07	1.1075e+07	1.01462e+07	1.01018e+07	1.04189e+07
BCLF1_HUMAN	Q9NYF8-4	Isoform 4 of Bcl-2-associated transcription factor 1	BCLAF1	1.16735e+06	1.08011e+06	1.1573e+06	1.03936e+06	1.07078e+06	844879	867017	906988
RS2_HUMAN	P15880	40S ribosomal protein S2	RPS2	4.08108e+07	3.86515e+07	3.79369e+07	3.75455e+07	3.24642e+07	3.19633e+07	3.27376e+07	3.19033e+07
SORCN_HUMAN	P30626	Sorcin	SRI	8.41634e+06	8.02552e+06	8.34662e+06	8.68669e+06	7.03664e+06	6.63749e+06	7.37793e+06	6.86987e+06
PRDX5_HUMAN	P30044-2	Isoform Cytoplasmic+peroxisomal of Peroxiredoxin-5, mitochondrial	PRDX5	1.53345e+07	1.58357e+07	1.49768e+07	1.51939e+07	1.11011e+07	1.34375e+07	1.3236e+07	1.34115e+07
RL19_HUMAN	P84098	60S ribosomal protein L19	RPL19	9.07263e+06	9.29501e+06	8.89345e+06	9.08026e+06	8.22968e+06	7.55154e+06	7.32591e+06	7.22525e+06
EIF3L_HUMAN	Q9Y262-2	Isoform 2 of Eukaryotic translation initiation factor 3 subunit L	EIF3L	5.5253e+06	5.77067e+06	5.76057e+06	6.16239e+06	4.47947e+06	4.91289e+06	5.05891e+06	4.95783e+06
CAND1_HUMAN	Q86VP6	Cullin-associated NEDD8-dissociated protein 1	CAND1	1.65213e+07	1.61547e+07	1.5625e+07	1.67214e+07	1.28904e+07	1.35913e+07	1.42949e+07	1.36481e+07
RL36_HUMAN	Q9Y3U8	60S ribosomal protein L36	RPL36	9.74882e+06	9.85958e+06	9.59272e+06	9.55143e+06	9.20886e+06	7.62144e+06	7.69477e+06	7.93978e+06
ACTN4_HUMAN	O43707	Alpha-actinin-4	ACTN4	1.1969e+08	1.24717e+08	1.20838e+08	1.18928e+08	1.03702e+08	1.01441e+08	1.00483e+08	1.00101e+08
RL27A_HUMAN	P46776	60S ribosomal protein L27a	RPL27A	9.51e+06	1.00246e+07	8.63207e+06	9.28801e+06	8.3151e+06	7.814e+06	7.92628e+06	7.45957e+06
PARK7_HUMAN	Q99497	Protein/nucleic acid deglycase DJ-1	PARK7	2.48148e+07	2.42569e+07	2.52415e+07	2.48166e+07	2.19591e+07	2.08334e+07	2.02036e+07	2.04528e+07
RS3A_HUMAN	P61247	40S ribosomal protein S3a	RPS3A	5.37494e+07	4.93114e+07	5.43273e+07	5.43037e+07	4.46631e+07	4.4548e+07	4.49304e+07	4.40961e+07
RL8_HUMAN	P62917	60S ribosomal protein L8	RPL8	1.72022e+07	1.71722e+07	1.79596e+07	1.76054e+07	1.32294e+07	1.50946e+07	1.51508e+07	1.55369e+07
ACTY_HUMAN	P42025	Beta-centractin	ACTR1B	600448	614856	654544	653091	512922	471418	552250	592885
SCMC1_HUMAN	Q6NUK1-2	Isoform 2 of Calcium-binding mitochondrial carrier protein SCaMC-1	SLC25A24	261446	235681	237346	260969	186636	223154	211757	220486
SYDC_HUMAN	P14868	Aspartate--tRNA ligase, cytoplasmic	DARS	1.20501e+07	1.07526e+07	1.07316e+07	1.0665e+07	1.05067e+07	8.87696e+06	9.18448e+06	8.82863e+06
PPME1_HUMAN	Q9Y570	Protein phosphatase methylesterase 1	PPME1	975944	908903	896312	877198	726775	854767	762587	756420
HM13_HUMAN	Q8TCT9-5	Isoform 5 of Minor histocompatibility antigen H13	HM13	1.40259e+06	1.40713e+06	1.33802e+06	1.32043e+06	1.1284e+06	1.23836e+06	1.05353e+06	1.2185e+06
ETFA_HUMAN	P13804	Electron transfer flavoprotein subunit alpha, mitochondrial	ETFA	1.04181e+07	9.57201e+06	9.32081e+06	9.53718e+06	8.48093e+06	7.48862e+06	8.69212e+06	8.30219e+06
H32_HUMAN	Q71DI3	Histone H3.2	HIST2H3A	1.10255e+08	1.04498e+08	1.03645e+08	1.07085e+08	1.00968e+08	8.86939e+07	8.69175e+07	8.50721e+07
RNPS1_HUMAN	Q15287-3	Isoform 3 of RNA-binding protein with serine-rich domain 1	RNPS1	1.03949e+06	1.00826e+06	1.16023e+06	1.03502e+06	847408	858765	903847	999229
RL35_HUMAN	P42766	60S ribosomal protein L35	RPL35	6.7445e+06	6.74321e+06	6.80847e+06	6.87093e+06	6.4444e+06	5.50641e+06	5.41006e+06	5.77185e+06
NP1L1_HUMAN	P55209	Nucleosome assembly protein 1-like 1	NAP1L1	2.22238e+07	2.23944e+07	2.23687e+07	2.1167e+07	1.8965e+07	1.73052e+07	1.95754e+07	1.9251e+07
ABCE1_HUMAN	P61221	ATP-binding cassette sub-family E member 1	ABCE1	2.82112e+06	2.67812e+06	2.70552e+06	2.77291e+06	2.02889e+06	2.59844e+06	2.38672e+06	2.37265e+06
RL12_HUMAN	P30050	60S ribosomal protein L12	RPL12	3.04613e+07	3.18406e+07	2.87891e+07	3.02865e+07	2.61035e+07	2.6409e+07	2.5557e+07	2.59251e+07
RL7A_HUMAN	P62424	60S ribosomal protein L7a	RPL7A	2.98365e+07	3.10204e+07	2.99793e+07	3.01384e+07	2.6722e+07	2.58779e+07	2.59481e+07	2.55697e+07
RL9_HUMAN	P32969	60S ribosomal protein L9	RPL9	2.21707e+07	2.34755e+07	2.35295e+07	2.34427e+07	1.93611e+07	2.02337e+07	2.01971e+07	2.00311e+07
BLMH_HUMAN	Q13867	Bleomycin hydrolase	BLMH	973530	881483	888393	904464	809979	781861	754663	803085
RL27_HUMAN	P61353	60S ribosomal protein L27	RPL27	1.69965e+07	1.82501e+07	1.70761e+07	1.75509e+07	1.63025e+07	1.55594e+07	1.45033e+07	1.41064e+07
TXD17_HUMAN	Q9BRA2	Thioredoxin domain-containing protein 17	TXNDC17	4.84225e+06	5.18745e+06	5.28671e+06	4.98703e+06	3.91091e+06	4.28803e+06	4.60179e+06	4.8036e+06
TCPB_HUMAN	P78371	T-complex protein 1 subunit beta	CCT2	4.82815e+07	4.99128e+07	5.26446e+07	4.6705e+07	3.8355e+07	4.16845e+07	4.47838e+07	4.64898e+07
H4_HUMAN	P62805	Histone H4	HIST1H4A	3.96558e+08	3.7219e+08	3.58184e+08	3.59946e+08	3.41909e+08	3.13506e+08	3.21851e+08	3.12855e+08
DYL1_HUMAN	P63167	Dynein light chain 1, cytoplasmic	DYNLL1	5.43076e+06	5.40151e+06	6.01994e+06	5.52044e+06	4.89614e+06	4.33108e+06	4.88477e+06	5.34984e+06
G3P_HUMAN	P04406	Glyceraldehyde-3-phosphate dehydrogenase	GAPDH	6.59579e+08	6.53777e+08	6.79437e+08	6.17408e+08	5.79267e+08	5.64396e+08	5.64683e+08	5.72997e+08
PRS6A_HUMAN	P17980	26S proteasome regulatory subunit 6A	PSMC3	4.34829e+06	4.34878e+06	4.22426e+06	4.28662e+06	3.36118e+06	3.99648e+06	3.89369e+06	3.81061e+06
H2A2C_HUMAN	Q16777	Histone H2A type 2-C	HIST2H2AC	3.04478e+08	3.05504e+08	2.89722e+08	2.89271e+08	2.89278e+08	2.49187e+08	2.54814e+08	2.48609e+08
CNPY2_HUMAN	Q9Y2B0	Protein canopy homolog 2	CNPY2	4.08552e+06	4.38241e+06	4.43473e+06	4.01096e+06	4.00817e+06	3.49664e+06	3.85126e+06	3.50265e+06
REEP5_HUMAN	Q00765-2	Isoform 2 of Receptor expression-enhancing protein 5	REEP5	718380	627187	634119	715951	594494	622423	571140	583778
RL30_HUMAN	P62888	60S ribosomal protein L30	RPL30	1.63572e+07	1.53194e+07	1.64682e+07	1.69419e+07	1.3869e+07	1.47669e+07	1.42294e+07	1.45093e+07
NDUA5_HUMAN	Q16718-2	Isoform 2 of NADH dehydrogenase [ubiquinone] 1 alpha subcomplex subunit 5	NDUFA5	552520	593493	532204	594061	483810	497416	470463	551863
CAPZB_HUMAN	P47756-2	Isoform 2 of F-actin-capping protein subunit beta	CAPZB	1.41872e+07	1.47956e+07	1.49027e+07	1.43066e+07	1.20733e+07	1.39177e+07	1.3165e+07	1.21968e+07
SF3B2_HUMAN	Q13435	Splicing factor 3B subunit 2	SF3B2	4.596e+06	4.76763e+06	4.69803e+06	4.26413e+06	4.13847e+06	3.90871e+06	4.06746e+06	4.07759e+06
RL4_HUMAN	P36578	60S ribosomal protein L4	RPL4	5.40159e+07	5.6894e+07	5.66179e+07	5.61374e+07	5.12409e+07	4.96671e+07	4.65796e+07	5.02475e+07
IF2A_HUMAN	P05198	Eukaryotic translation initiation factor 2 subunit 1	EIF2S1	6.84281e+06	6.58315e+06	7.11388e+06	6.64882e+06	6.01404e+06	5.75834e+06	6.20929e+06	6.16475e+06
PGK1_HUMAN	P00558	Phosphoglycerate kinase 1	PGK1	1.17034e+08	1.21796e+08	1.24372e+08	1.18371e+08	1.12255e+08	1.03287e+08	1.08406e+08	1.04655e+08
RL3_HUMAN	P39023	60S ribosomal protein L3	RPL3	3.52213e+07	3.46861e+07	3.53662e+07	3.4623e+07	3.07295e+07	3.1269e+07	3.10082e+07	3.17043e+07
ELOC_HUMAN	Q15369	Elongin-C	ELOC	4.00682e+06	4.25026e+06	4.21583e+06	4.10737e+06	3.64151e+06	3.6485e+06	3.86519e+06	3.69608e+06
CAPR1_HUMAN	Q14444-2	Isoform 2 of Caprin-1	CAPRIN1	4.23366e+06	4.70846e+06	4.14058e+06	4.25734e+06	4.05963e+06	3.81527e+06	3.83632e+06	3.83081e+06
RL5_HUMAN	P46777	60S ribosomal protein L5	RPL5	3.59813e+07	3.56734e+07	3.49203e+07	3.6224e+07	2.98557e+07	3.17989e+07	3.31278e+07	3.37415e+07
PA2G4_HUMAN	Q9UQ80	Proliferation-associated protein 2G4	PA2G4	2.36927e+07	2.30055e+07	2.21645e+07	2.3652e+07	2.02995e+07	2.17867e+07	2.02026e+07	2.19516e+07
HNRPC_HUMAN	P07910-2	Isoform C1 of Heterogeneous nuclear ribonucleoproteins C1/C2	HNRNPC	4.58595e+07	4.91152e+07	4.64951e+07	4.71125e+07	4.46828e+07	4.49088e+07	4.21919e+07	4.34933e+07
PUF60_HUMAN	Q9UHX1-4	Isoform 4 of Poly(U)-binding-splicing factor PUF60	PUF60	3.98905e+06	3.80371e+06	3.94475e+06	3.88292e+06	3.5145e+06	3.67476e+06	3.59714e+06	3.74597e+06
GANAB_HUMAN	Q14697	Neutral alpha-glucosidase AB	GANAB	2.89539e+07	2.80466e+07	3.01889e+07	3.00593e+07	2.78973e+07	2.79111e+07	2.80889e+07	2.60479e+07
SKP1_HUMAN	P63208	S-phase kinase-associated protein 1	SKP1	5.53467e+06	5.38976e+06	5.55962e+06	5.41812e+06	5.42561e+06	5.04016e+06	5.18463e+06	4.97516e+06
PEBP1_HUMAN	P30086	Phosphatidylethanolamine-binding protein 1	PEBP1	1.38106e+07	1.49432e+07	1.46747e+07	1.43455e+07	1.31754e+07	1.39745e+07	1.38881e+07	1.3463e+07
HNRPQ_HUMAN	O60506-3	Isoform 3 of Heterogeneous nuclear ribonucleoprotein Q	SYNCRIP	2.75217e+07	2.88485e+07	2.8206e+07	2.8789e+07	2.88936e+07	2.94866e+07	2.98691e+07	2.91562e+07
KPYM_HUMAN	P14618	Pyruvate kinase PKM	PKM	3.00721e+08	3.18891e+08	3.04142e+08	3.09634e+08	3.16455e+08	3.2615e+08	3.25458e+08	3.24309e+08
NUCL_HUMAN	P19338	Nucleolin	NCL	7.3868e+07	7.40856e+07	7.30156e+07	7.53694e+07	8.0428e+07	7.84901e+07	7.71506e+07	7.64607e+07
PABP1_HUMAN	P11940	Polyadenylate-binding protein 1	PABPC1	2.69143e+07	2.76931e+07	2.79679e+07	2.64165e+07	3.03387e+07	2.80069e+07	2.84173e+07	2.90533e+07
GDIB_HUMAN	P50395	Rab GDP dissociation inhibitor beta	GDI2	2.84961e+07	2.93853e+07	2.77097e+07	2.98712e+07	3.08783e+07	3.10455e+07	3.04354e+07	3.05946e+07
PHB_HUMAN	P35232	Prohibitin	PHB	2.57467e+07	2.57723e+07	2.58531e+07	2.5911e+07	2.7713e+07	2.75539e+07	2.7886e+07	2.86613e+07
ALDOA_HUMAN	P04075	Fructose-bisphosphate aldolase A	ALDOA	1.43726e+08	1.42168e+08	1.43955e+08	1.47541e+08	1.66828e+08	1.54577e+08	1.54727e+08	1.53636e+08
HSP7C_HUMAN	P11142	Heat shock cognate 71 kDa protein	HSPA8	3.25096e+08	3.35296e+08	3.30875e+08	3.3955e+08	3.84827e+08	3.68552e+08	3.60332e+08	3.61124e+08
PPIB_HUMAN	P23284	Peptidyl-prolyl cis-trans isomerase B	PPIB	5.42148e+07	5.30289e+07	5.27242e+07	5.39997e+07	6.24356e+07	5.78862e+07	5.64093e+07	6.06368e+07
TCPQ_HUMAN	P50990	T-complex protein 1 subunit theta	CCT8	4.42381e+07	4.12944e+07	4.47245e+07	4.43537e+07	4.51237e+07	4.93725e+07	4.76468e+07	5.18413e+07
VIME_HUMAN	P08670	Vimentin	VIM	8.2793e+08	8.33368e+08	8.24115e+08	8.35013e+08	9.71951e+08	9.24125e+08	9.08708e+08	8.97059e+08
CLH1_HUMAN	Q00610-2	Isoform 2 of Clathrin heavy chain 1	CLTC	8.51822e+07	8.4392e+07	8.66997e+07	8.71586e+07	9.38259e+07	9.37136e+07	9.7107e+07	9.90221e+07
PSME2_HUMAN	Q9UL46	Proteasome activator complex subunit 2	PSME2	3.83898e+06	3.56961e+06	4.04967e+06	3.98858e+06	4.30416e+06	4.24734e+06	4.62263e+06	4.42516e+06
VAPB_HUMAN	O95292-2	Isoform 2 of Vesicle-associated membrane protein-associated protein B/C	VAPB	539831	570190	529733	602768	644861	603901	690291	627661
MDHC_HUMAN	P40925-3	Isoform 3 of Malate dehydrogenase, cytoplasmic	MDH1	2.18124e+07	2.33925e+07	2.25023e+07	2.27758e+07	2.37029e+07	2.67319e+07	2.69654e+07	2.64725e+07
MOES_HUMAN	P26038	Moesin	MSN	2.66381e+07	2.38074e+07	2.24721e+07	2.50571e+07	2.77473e+07	2.61689e+07	2.94881e+07	2.90889e+07
GLOD4_HUMAN	Q9HC38	Glyoxalase domain-containing protein 4	GLOD4	1.62616e+06	1.57549e+06	1.47791e+06	1.40171e+06	1.56931e+06	1.82124e+06	1.86346e+06	1.76909e+06
PSMD2_HUMAN	Q13200	26S proteasome non-ATPase regulatory subunit 2	PSMD2	6.48666e+06	6.19858e+06	5.76881e+06	6.10584e+06	6.78303e+06	6.72171e+06	7.02098e+06	7.87276e+06
CISY_HUMAN	O75390	Citrate synthase, mitochondrial	CS	7.79819e+06	8.81795e+06	9.49933e+06	9.11956e+06	9.40141e+06	1.03178e+07	1.0955e+07	1.00784e+07
PRDX3_HUMAN	P30048-2	Isoform 2 of Thioredoxin-dependent peroxide reductase, mitochondrial	PRDX3	1.45088e+07	1.47331e+07	1.3382e+07	1.3407e+07	1.47956e+07	1.58894e+07	1.72317e+07	1.72781e+07
PARP1_HUMAN	P09874	Poly [ADP-ribose] polymerase 1	PARP1	2.71489e+07	2.54382e+07	2.45018e+07	2.57128e+07	2.7971e+07	3.03902e+07	3.02288e+07	3.16904e+07
HSP76_HUMAN	P17066	Heat shock 70 kDa protein 6	HSPA6	1.72234e+07	1.65115e+07	1.58887e+07	1.6383e+07	2.09352e+07	1.9401e+07	1.92046e+07	1.85868e+07
FAS_HUMAN	P49327	Fatty acid synthase	FASN	7.7611e+07	7.62855e+07	7.7031e+07	7.76751e+07	8.15269e+07	9.24421e+07	9.33714e+07	9.82054e+07
DX39B_HUMAN	Q13838	Spliceosome RNA helicase DDX39B	DDX39B	2.72368e+07	2.79744e+07	2.70368e+07	2.79796e+07	3.06598e+07	3.3521e+07	3.25255e+07	3.44404e+07
XRCC6_HUMAN	P12956	X-ray repair cross-complementing protein 6	XRCC6	2.92117e+07	2.78202e+07	2.68107e+07	2.74563e+07	2.90015e+07	3.3262e+07	3.48166e+07	3.62609e+07
TKT_HUMAN	P29401	Transketolase	TKT	8.75491e+07	8.6871e+07	9.04991e+07	8.76029e+07	1.03855e+08	1.06472e+08	1.0396e+08	1.09802e+08
SAHH_HUMAN	P23526	Adenosylhomocysteinase	AHCY	1.20994e+07	1.15405e+07	1.23731e+07	1.20131e+07	1.4077e+07	1.48131e+07	1.45992e+07	1.45628e+07
EF1D_HUMAN	P29692	Elongation factor 1-delta	EEF1D	1.76473e+07	1.77974e+07	1.79568e+07	1.85395e+07	2.12155e+07	2.1808e+07	2.18721e+07	2.25099e+07
FKB10_HUMAN	Q96AY3	Peptidyl-prolyl cis-trans isomerase FKBP10	FKBP10	7.15464e+06	6.59285e+06	6.27106e+06	6.83909e+06	7.84973e+06	8.00005e+06	8.62765e+06	8.39495e+06
ADT2_HUMAN	P05141	ADP/ATP translocase 2	SLC25A5	5.36885e+07	5.23886e+07	5.04107e+07	5.28953e+07	6.97123e+07	6.28313e+07	6.31905e+07	6.08348e+07
NEDD8_HUMAN	Q15843	NEDD8	NEDD8	2.26642e+06	2.74937e+06	2.83186e+06	2.45984e+06	3.47213e+06	3.21797e+06	3.03884e+06	2.90691e+06
TBA1A_HUMAN	Q71U36	Tubulin alpha-1A chain	TUBA1A	7.21355e+06	7.26359e+06	6.69046e+06	6.95554e+06	9.48037e+06	8.23412e+06	8.73631e+06	8.04996e+06
CISD1_HUMAN	Q9NZ45	CDGSH iron-sulfur domain-containing protein 1	CISD1	355583	369593	315915	326690	360729	436089	434934	447030
ENAH_HUMAN	Q8N8S7-3	Isoform 3 of Protein enabled homolog	ENAH	378142	358135	289997	329541	448710	417058	367029	434032
H2AV_HUMAN	Q71UI9	Histone H2A.V	H2AFV	7.7217e+06	8.68279e+06	7.41701e+06	7.9933e+06	9.51169e+06	1.0977e+07	9.83245e+06	8.87556e+06
IDHC_HUMAN	O75874	Isocitrate dehydrogenase [NADP] cytoplasmic	IDH1	9.66191e+06	9.99205e+06	9.91589e+06	9.67535e+06	1.16708e+07	1.24795e+07	1.22906e+07	1.19118e+07
EFTU_HUMAN	P49411	Elongation factor Tu, mitochondrial	TUFM	4.05028e+07	3.98889e+07	4.15825e+07	4.25111e+07	5.14673e+07	5.14471e+07	4.96723e+07	5.05059e+07
NTF2_HUMAN	P61970	Nuclear transport factor 2	NUTF2	6.49806e+06	6.51298e+06	6.6813e+06	6.6467e+06	7.89079e+06	7.86261e+06	9.06024e+06	7.75476e+06
FLNA_HUMAN	P21333	Filamin-A	FLNA	7.10848e+07	7.08812e+07	6.84728e+07	6.79333e+07	8.10795e+07	8.62574e+07	8.81092e+07	8.91169e+07
EF2_HUMAN	P13639	Elongation factor 2	EEF2	1.5517e+08	1.66441e+08	1.62466e+08	1.64798e+08	1.98402e+08	2.02858e+08	2.04203e+08	1.97856e+08
ADT3_HUMAN	P12236	ADP/ATP translocase 3	SLC25A6	1.11839e+07	1.27725e+07	1.2808e+07	1.31119e+07	1.34505e+07	1.51845e+07	1.68517e+07	1.62981e+07
IF2P_HUMAN	O60841	Eukaryotic translation initiation factor 5B	EIF5B	972758	919153	942609	1.03579e+06	1.0847e+06	1.30247e+06	1.2048e+06	1.2579e+06
BZW2_HUMAN	Q9Y6E2	Basic leucine zipper and W2 domain-containing protein 2	BZW2	2.17613e+06	2.33828e+06	2.68281e+06	2.63007e+06	3.21312e+06	3.03216e+06	3.01753e+06	3.0558e+06
LDHB_HUMAN	P07195	L-lactate dehydrogenase B chain	LDHB	9.79131e+07	1.06666e+08	9.96075e+07	1.08234e+08	1.39085e+08	1.19283e+08	1.29242e+08	1.29977e+08
AT1A1_HUMAN	P05023-4	Isoform 4 of Sodium/potassium-transporting ATPase subunit alpha-1	ATP1A1	2.19612e+07	2.12616e+07	1.93548e+07	2.15122e+07	2.30633e+07	2.64646e+07	2.80926e+07	2.80921e+07
MIC60_HUMAN	Q16891-3	Isoform 3 of MICOS complex subunit MIC60	IMMT	8.20552e+06	7.5835e+06	7.47084e+06	7.41291e+06	8.12835e+06	1.0226e+07	1.02761e+07	1.00032e+07
NP1L4_HUMAN	Q99733	Nucleosome assembly protein 1-like 4	NAP1L4	2.143e+06	1.92384e+06	2.22286e+06	2.05202e+06	2.43044e+06	2.65403e+06	2.69387e+06	2.7311e+06
PDIA3_HUMAN	P30101	Protein disulfide-isomerase A3	PDIA3	4.34047e+07	4.14388e+07	4.17875e+07	3.83104e+07	5.24491e+07	5.21698e+07	5.20991e+07	5.13503e+07
ALDR_HUMAN	P15121	Aldose reductase	AKR1B1	4.69209e+06	4.87552e+06	5.11413e+06	5.1714e+06	6.8087e+06	6.52075e+06	6.08846e+06	5.82144e+06
CKAP4_HUMAN	Q07065	Cytoskeleton-associated protein 4	CKAP4	6.6375e+06	6.76186e+06	7.08312e+06	7.30547e+06	8.02635e+06	9.27863e+06	8.15595e+06	1.00022e+07
XRCC5_HUMAN	P13010	X-ray repair cross-complementing protein 5	XRCC5	2.37931e+07	2.28578e+07	2.37172e+07	2.32122e+07	2.84935e+07	2.936e+07	3.09335e+07	3.08371e+07
PROF1_HUMAN	P07737	Profilin-1	PFN1	1.20598e+08	1.2835e+08	1.27228e+08	1.33869e+08	1.66026e+08	1.59414e+08	1.62226e+08	1.66881e+08
GALT2_HUMAN	Q10471	Polypeptide N-acetylgalactosaminyltransferase 2	GALNT2	1.63919e+06	1.69782e+06	1.59738e+06	1.37031e+06	1.64828e+06	2.12012e+06	2.08197e+06	2.26643e+06
MIC19_HUMAN	Q9NX63	MICOS complex subunit MIC19	CHCHD3	1.96396e+06	1.95198e+06	1.79055e+06	1.9114e+06	2.89949e+06	2.40955e+06	2.34005e+06	2.20575e+06
THIL_HUMAN	P24752	Acetyl-CoA acetyltransferase, mitochondrial	ACAT1	7.73107e+06	7.25519e+06	7.54463e+06	6.96668e+06	9.16622e+06	9.83086e+06	9.43122e+06	1.01606e+07
TBB4B_HUMAN	P68371	Tubulin beta-4B chain	TUBB4B	2.13682e+08	2.01093e+08	2.19155e+08	2.13073e+08	2.77025e+08	2.68513e+08	2.84486e+08	2.78149e+08
IPO9_HUMAN	Q96P70	Importin-9	IPO9	526243	454452	487253	520681	675816	643228	623143	663219
TFR1_HUMAN	P02786	Transferrin receptor protein 1	TFRC	7.00486e+06	6.43549e+06	5.59157e+06	6.43082e+06	7.06257e+06	8.48357e+06	9.22147e+06	8.60164e+06
MIF_HUMAN	P14174	Macrophage migration inhibitory factor	MIF	2.90939e+07	3.04416e+07	2.93806e+07	2.90384e+07	4.00462e+07	3.77766e+07	3.79195e+07	3.89436e+07
CRK_HUMAN	P46108	Adapter molecule crk	CRK	701220	592556	560411	567887	749754	822478	792481	815064
PPIA_HUMAN	P62937	Peptidyl-prolyl cis-trans isomerase A	PPIA	1.94465e+08	1.88375e+08	1.91735e+08	1.87277e+08	2.62009e+08	2.43711e+08	2.51087e+08	2.47788e+08
PPIF_HUMAN	P30405-2	Isoform 2 of Peptidyl-prolyl cis-trans isomerase F, mitochondrial	PPIF	1.40366e+06	1.31378e+06	1.29362e+06	1.25887e+06	1.83885e+06	1.67244e+06	1.61839e+06	1.83086e+06
TBB8_HUMAN	Q3ZCM7	Tubulin beta-8 chain	TUBB8	2.41524e+07	2.06321e+07	2.44276e+07	2.22147e+07	3.22746e+07	2.82446e+07	3.00406e+07	3.07351e+07
ANXA2_HUMAN	P07355-2	Isoform 2 of Annexin A2	ANXA2	5.53737e+07	5.4318e+07	5.3745e+07	5.44161e+07	7.19076e+07	7.21066e+07	7.35534e+07	7.16655e+07
ES1_HUMAN	P30042	ES1 protein homolog, mitochondrial	C21orf33	1.06353e+06	1.27304e+06	1.06712e+06	1.0234e+06	1.4127e+06	1.45706e+06	1.55364e+06	1.46667e+06
UB2L3_HUMAN	P68036-3	Isoform 3 of Ubiquitin-conjugating enzyme E2 L3	UBE2L3	3.968e+06	4.26611e+06	4.25218e+06	4.28495e+06	5.1212e+06	5.72356e+06	5.72118e+06	5.81818e+06
PAK2_HUMAN	Q13177	Serine/threonine-protein kinase PAK 2	PAK2	714634	662378	652383	553380	1.01383e+06	764368	840508	828526
RAB5C_HUMAN	P51148	Ras-related protein Rab-5C	RAB5C	9.30518e+06	9.26472e+06	8.97301e+06	1.04809e+07	1.13236e+07	1.28851e+07	1.34629e+07	1.32264e+07
CLCA_HUMAN	P09496-2	Isoform Non-brain of Clathrin light chain A	CLTA	6.66628e+06	6.00974e+06	5.67305e+06	6.17486e+06	8.10545e+06	9.22185e+06	8.67746e+06	6.89729e+06
COX5B_HUMAN	P10606	Cytochrome c oxidase subunit 5B, mitochondrial	COX5B	1.39197e+06	1.37156e+06	1.28135e+06	1.42809e+06	1.60972e+06	1.97724e+06	1.91262e+06	1.85621e+06
OLA1_HUMAN	Q9NTK5	Obg-like ATPase 1	OLA1	2.79447e+06	3.68774e+06	3.46099e+06	3.48902e+06	4.95313e+06	5.10852e+06	4.1549e+06	3.85724e+06
G3BP2_HUMAN	Q9UN86-2	Isoform B of Ras GTPase-activating protein-binding protein 2	G3BP2	1.1744e+06	1.21354e+06	1.13249e+06	912524	1.28781e+06	1.53678e+06	1.35441e+06	1.78582e+06
PSB3_HUMAN	P49720	Proteasome subunit beta type-3	PSMB3	2.58713e+06	4.04289e+06	3.78271e+06	4.13276e+06	4.44262e+06	5.27328e+06	4.89418e+06	4.99991e+06
TBA1B_HUMAN	P68363	Tubulin alpha-1B chain	TUBA1B	3.19939e+08	3.32623e+08	3.17902e+08	3.26501e+08	4.42393e+08	4.2982e+08	4.47718e+08	4.39882e+08
TCEA1_HUMAN	P23193	Transcription elongation factor A protein 1	TCEA1	729283	871426	767857	641101	1.20027e+06	913539	981769	1.00131e+06
CALX_HUMAN	P27824-2	Isoform 2 of Calnexin	CANX	2.03822e+07	2.13241e+07	2.10311e+07	2.11726e+07	2.82592e+07	2.92287e+07	2.83628e+07	2.8586e+07
TXD12_HUMAN	O95881	Thioredoxin domain-containing protein 12	TXNDC12	2.1965e+06	1.81337e+06	1.85171e+06	1.87277e+06	2.77354e+06	2.57443e+06	2.63558e+06	2.56608e+06
TOIP1_HUMAN	Q5JTV8	Torsin-1A-interacting protein 1	TOR1AIP1	1.15991e+06	1.17593e+06	1.0522e+06	1.27234e+06	1.53286e+06	1.645e+06	1.59976e+06	1.58754e+06
DOPD_HUMAN	P30046	D-dopachrome decarboxylase	DDT	6.1334e+06	5.49722e+06	5.13418e+06	6.26538e+06	7.27736e+06	7.98645e+06	8.13926e+06	8.0854e+06
NSF_HUMAN	P46459-2	Isoform 2 of Vesicle-fusing ATPase	NSF	617300	760516	615076	543270	820060	787396	925873	938923
LAMP1_HUMAN	P11279	Lysosome-associated membrane glycoprotein 1	LAMP1	3.86061e+06	3.94265e+06	4.07466e+06	4.08009e+06	5.2765e+06	5.62764e+06	5.54436e+06	5.40686e+06
PRKDC_HUMAN	P78527	DNA-dependent protein kinase catalytic subunit	PRKDC	7.21983e+07	6.84722e+07	6.57822e+07	6.8068e+07	8.3255e+07	9.58307e+07	9.85366e+07	9.83944e+07
PEA15_HUMAN	Q15121	Astrocytic phosphoprotein PEA-15	PEA15	396162	442423	420054	439629	530321	573610	655509	582115
IF4G1_HUMAN	Q04637-5	Isoform D of Eukaryotic translation initiation factor 4 gamma 1	EIF4G1	8.63005e+06	8.74929e+06	7.60185e+06	7.24413e+06	9.87704e+06	1.13105e+07	1.15813e+07	1.17187e+07
PUR2_HUMAN	P22102	Trifunctional purine biosynthetic protein adenosine-3	GART	1.50254e+07	1.41941e+07	1.58347e+07	1.40694e+07	1.77528e+07	2.00303e+07	2.20926e+07	2.18793e+07
APEX1_HUMAN	P27695	DNA-(apurinic or apyrimidinic site) lyase	APEX1	5.96392e+06	6.17238e+06	6.30155e+06	7.24747e+06	8.35748e+06	8.90641e+06	9.18329e+06	9.15432e+06
ACTG_HUMAN	P63261	Actin, cytoplasmic 2	ACTG1	5.44176e+08	5.57159e+08	5.58425e+08	5.60806e+08	8.00805e+08	7.45834e+08	7.75352e+08	7.61162e+08
PGAM1_HUMAN	P18669	Phosphoglycerate mutase 1	PGAM1	3.10813e+07	3.10516e+07	2.74232e+07	3.14032e+07	4.47657e+07	4.15556e+07	4.10648e+07	4.0569e+07
PAPS1_HUMAN	O43252	Bifunctional 3-phosphoadenosine 5-phosphosulfate synthase 1	PAPSS1	949301	933952	961469	870851	1.3211e+06	1.25102e+06	1.31511e+06	1.29244e+06
RAB2A_HUMAN	P61019	Ras-related protein Rab-2A	RAB2A	2.53353e+06	2.49381e+06	2.53551e+06	2.6009e+06	4.11504e+06	3.44116e+06	3.38316e+06	3.28249e+06
GMFB_HUMAN	P60983	Glia maturation factor beta	GMFB	1.0082e+06	848533	859124	817266	1.22139e+06	1.25019e+06	1.2463e+06	1.23671e+06
HSPB1_HUMAN	P04792	Heat shock protein beta-1	HSPB1	9.20754e+06	8.7438e+06	9.1606e+06	9.56991e+06	1.35821e+07	1.28426e+07	1.23422e+07	1.27245e+07
AATM_HUMAN	P00505	Aspartate aminotransferase, mitochondrial	GOT2	1.61717e+07	1.67206e+07	1.5994e+07	1.64765e+07	2.11234e+07	2.39098e+07	2.29264e+07	2.41353e+07
ACTS_HUMAN	P68133	Actin, alpha skeletal muscle	ACTA1	6.8938e+07	6.51525e+07	7.39879e+07	6.55585e+07	1.06237e+08	8.96141e+07	9.77711e+07	9.19738e+07
ATP5H_HUMAN	O75947	ATP synthase subunit d, mitochondrial	ATP5H	5.06137e+06	5.58852e+06	4.94357e+06	5.29866e+06	7.18128e+06	7.22273e+06	7.62504e+06	7.44947e+06
NB5R3_HUMAN	P00387-2	Isoform 2 of NADH-cytochrome b5 reductase 3	CYB5R3	3.09104e+06	2.80121e+06	2.74195e+06	2.2188e+06	4.67701e+06	3.664e+06	3.39967e+06	3.64421e+06
PRAF3_HUMAN	O75915	PRA1 family protein 3	ARL6IP5	1.40414e+06	1.58605e+06	1.22276e+06	1.21734e+06	1.69869e+06	2.01249e+06	2.01906e+06	1.97282e+06
GSTO1_HUMAN	P78417	Glutathione S-transferase omega-1	GSTO1	8.48143e+06	7.93056e+06	6.33835e+06	6.81125e+06	8.48461e+06	1.21932e+07	1.07032e+07	1.06199e+07
C1TC_HUMAN	P11586	C-1-tetrahydrofolate synthase, cytoplasmic	MTHFD1	1.14292e+07	1.06486e+07	1.1345e+07	1.0052e+07	1.42362e+07	1.49928e+07	1.52117e+07	1.74761e+07
GRP75_HUMAN	P38646	Stress-70 protein, mitochondrial	HSPA9	4.85471e+07	4.51358e+07	4.7407e+07	4.75145e+07	6.1975e+07	7.00723e+07	6.89775e+07	6.82503e+07
ECHM_HUMAN	P30084	Enoyl-CoA hydratase, mitochondrial	ECHS1	6.54315e+06	5.62646e+06	6.44565e+06	6.48471e+06	8.25693e+06	9.23167e+06	9.29747e+06	9.06206e+06
ATP5J_HUMAN	P18859	ATP synthase-coupling factor 6, mitochondrial	ATP5J	1.22529e+06	1.28156e+06	1.3111e+06	1.10782e+06	1.66486e+06	1.66393e+06	1.84455e+06	1.86987e+06
AIFM1_HUMAN	O95831-3	Isoform 3 of Apoptosis-inducing factor 1, mitochondrial	AIFM1	1.96444e+06	1.8734e+06	1.65131e+06	1.93467e+06	2.36358e+06	2.83298e+06	2.70734e+06	2.71269e+06
G6PI_HUMAN	P06744	Glucose-6-phosphate isomerase	GPI	3.53768e+07	3.56077e+07	3.50714e+07	3.5507e+07	4.67649e+07	4.82004e+07	5.32142e+07	5.4717e+07
VDAC1_HUMAN	P21796	Voltage-dependent anion-selective channel protein 1	VDAC1	3.51469e+07	3.37732e+07	3.29694e+07	3.35542e+07	4.81204e+07	4.79993e+07	4.7514e+07	5.06425e+07
SCAM3_HUMAN	O14828	Secretory carrier-associated membrane protein 3	SCAMP3	2.39515e+06	2.47301e+06	2.34673e+06	1.69986e+06	2.69063e+06	3.58049e+06	3.25771e+06	3.27714e+06
HXK1_HUMAN	P19367-4	Isoform 4 of Hexokinase-1	HK1	1.30525e+07	1.20869e+07	1.13587e+07	1.05033e+07	1.42744e+07	1.82289e+07	1.62355e+07	1.88115e+07
IMB1_HUMAN	Q14974	Importin subunit beta-1	KPNB1	3.15786e+07	3.04739e+07	3.26041e+07	2.88848e+07	4.33088e+07	4.33274e+07	4.65215e+07	4.48643e+07
VDAC2_HUMAN	P45880-2	Isoform 2 of Voltage-dependent anion-selective channel protein 2	VDAC2	1.42471e+07	1.43601e+07	1.29023e+07	1.33146e+07	1.77594e+07	2.03378e+07	2.0163e+07	2.11299e+07
SYDM_HUMAN	Q6PI48	Aspartate--tRNA ligase, mitochondrial	DARS2	1.21573e+06	982143	640546	765061	1.20537e+06	1.18668e+06	1.31668e+06	1.51082e+06
TMED9_HUMAN	Q9BVK6	Transmembrane emp24 domain-containing protein 9	TMED9	1.41524e+06	1.48527e+06	2.425e+06	2.30942e+06	2.56507e+06	2.859e+06	2.97169e+06	2.68368e+06
AK1A1_HUMAN	P14550	Alcohol dehydrogenase [NADP(+)]	AKR1A1	1.34494e+06	1.21419e+06	1.23786e+06	1.25553e+06	1.64302e+06	1.69657e+06	1.81919e+06	2.18199e+06
IDH3G_HUMAN	P51553-2	Isoform 2 of Isocitrate dehydrogenase [NAD] subunit gamma, mitochondrial	IDH3G	378982	291826	304920	332279	551339	432292	441529	501555
SCO1_HUMAN	O75880	Protein SCO1 homolog, mitochondrial	SCO1	288969	259513	234380	237667	464859	318497	326048	395148
VATA_HUMAN	P38606-2	Isoform 2 of V-type proton ATPase catalytic subunit A	ATP6V1A	5.7138e+06	6.09252e+06	6.36252e+06	6.4453e+06	8.6332e+06	8.68689e+06	9.35097e+06	9.63829e+06
NDKB_HUMAN	P22392-2	Isoform 3 of Nucleoside diphosphate kinase B	NME2	5.02525e+07	6.3748e+07	4.99063e+07	6.17431e+07	9.70095e+07	7.93902e+07	7.95727e+07	7.79476e+07
SERPH_HUMAN	P50454	Serpin H1	SERPINH1	1.41998e+07	1.46576e+07	1.37986e+07	1.37721e+07	1.8911e+07	2.12947e+07	2.15272e+07	2.18852e+07
ATP6_HUMAN	P00846	ATP synthase subunit a	MT-ATP6	1.11124e+06	1.16989e+06	1.20811e+06	1.30796e+06	1.79963e+06	1.89126e+06	1.69218e+06	1.73276e+06
SPCS1_HUMAN	Q9Y6A9	Signal peptidase complex subunit 1	SPCS1	583915	461436	646030	494572	895670	722746	830657	794622
IPO7_HUMAN	O95373	Importin-7	IPO7	5.85905e+06	5.88794e+06	5.46898e+06	5.68065e+06	8.89931e+06	7.85551e+06	8.80059e+06	8.49849e+06
PSME1_HUMAN	Q06323-3	Isoform 3 of Proteasome activator complex subunit 1	PSME1	4.35921e+06	4.77668e+06	4.84323e+06	4.93582e+06	8.43605e+06	6.63607e+06	6.85864e+06	6.3171e+06
ARPC3_HUMAN	O15145	Actin-related protein 2/3 complex subunit 3	ARPC3	2.16338e+06	1.69178e+06	2.18001e+06	1.76065e+06	3.19035e+06	2.52215e+06	2.99401e+06	2.97106e+06
SUMO1_HUMAN	P63165	Small ubiquitin-related modifier 1	SUMO1	1.05436e+06	896745	823648	1.14107e+06	1.76186e+06	1.41543e+06	1.3367e+06	1.3557e+06
SODC_HUMAN	P00441	Superoxide dismutase [Cu-Zn]	SOD1	8.41692e+06	1.1464e+07	1.28611e+07	1.40282e+07	1.54444e+07	1.91136e+07	1.80258e+07	1.79127e+07
CLIC1_HUMAN	O00299	Chloride intracellular channel protein 1	CLIC1	1.85107e+07	1.96717e+07	1.78726e+07	1.84482e+07	2.48966e+07	2.89449e+07	2.93295e+07	2.94987e+07
TRXR1_HUMAN	Q16881-5	Isoform 5 of Thioredoxin reductase 1, cytoplasmic	TXNRD1	2.47685e+06	2.28977e+06	2.37703e+06	2.53421e+06	3.98159e+06	3.45701e+06	3.62638e+06	3.61263e+06
MTPN_HUMAN	P58546	Myotrophin	MTPN	3.37554e+06	3.50677e+06	3.33887e+06	3.39628e+06	5.84057e+06	4.91727e+06	4.95266e+06	4.96556e+06
AGK_HUMAN	Q53H12	Acylglycerol kinase, mitochondrial	AGK	671582	516298	595320	660929	941022	917277	915506	937963
MPRD_HUMAN	P20645	Cation-dependent mannose-6-phosphate receptor	M6PR	2.4105e+06	2.21098e+06	2.46181e+06	2.22425e+06	3.47423e+06	3.36393e+06	3.55158e+06	3.77131e+06
CX7A2_HUMAN	P14406	Cytochrome c oxidase subunit 7A2, mitochondrial	COX7A2	2.57805e+06	2.6585e+06	2.59511e+06	2.46418e+06	3.96737e+06	4.30494e+06	3.67509e+06	3.73369e+06
ATP5I_HUMAN	P56385	ATP synthase subunit e, mitochondrial	ATP5I	1.04866e+06	1.06821e+06	966046	1.06862e+06	1.75488e+06	1.58255e+06	1.5161e+06	1.51419e+06
ATPO_HUMAN	P48047	ATP synthase subunit O, mitochondrial	ATP5O	4.96722e+06	4.89449e+06	4.73932e+06	4.74354e+06	6.97597e+06	7.40618e+06	7.54765e+06	7.82436e+06
CH60_HUMAN	P10809	60 kDa heat shock protein, mitochondrial	HSPD1	1.4109e+08	1.31713e+08	1.43277e+08	1.38545e+08	1.90334e+08	2.18943e+08	2.25252e+08	2.18852e+08
COX7C_HUMAN	P15954	Cytochrome c oxidase subunit 7C, mitochondrial	COX7C	1.20733e+06	1.05184e+06	1.10914e+06	1.16189e+06	1.67894e+06	1.82419e+06	1.92913e+06	1.54181e+06
TPM3_HUMAN	P06753-2	Isoform 2 of Tropomyosin alpha-3 chain	TPM3	2.98896e+07	2.86707e+07	2.95261e+07	2.99157e+07	5.15541e+07	4.37544e+07	4.37664e+07	4.31656e+07
ATPK_HUMAN	P56134-4	Isoform 4 of ATP synthase subunit f, mitochondrial	ATP5J2	1.25967e+06	1.17086e+06	1.26212e+06	1.13718e+06	2.30014e+06	1.62442e+06	1.81891e+06	1.72682e+06
COR1C_HUMAN	Q9ULV4	Coronin-1C	CORO1C	1.94841e+06	2.0284e+06	2.66871e+06	1.81064e+06	2.59982e+06	3.23027e+06	4.00824e+06	3.25041e+06
MCM6_HUMAN	Q14566	DNA replication licensing factor MCM6	MCM6	1.19545e+06	928811	851855	1.01129e+06	1.46455e+06	1.63471e+06	1.48077e+06	1.59259e+06
SEP11_HUMAN	Q9NVA2	Septin-11	SEPT11	2.83339e+06	2.03777e+06	1.93603e+06	2.62383e+06	2.80855e+06	3.93923e+06	3.8591e+06	3.9987e+06
RPN2_HUMAN	P04844	Dolichyl-diphosphooligosaccharide--protein glycosyltransferase subunit 2	RPN2	8.82078e+06	9.13581e+06	8.33819e+06	8.41882e+06	1.35584e+07	1.38184e+07	1.35284e+07	1.31115e+07
NUDT5_HUMAN	Q9UKK9	ADP-sugar pyrophosphatase	NUDT5	2.21379e+06	2.3109e+06	2.54713e+06	2.45906e+06	2.85896e+06	4.10316e+06	3.95032e+06	3.96356e+06
2ABA_HUMAN	P63151	Serine/threonine-protein phosphatase 2A 55 kDa regulatory subunit B alpha isoform	PPP2R2A	345154	237104	323148	290740	540126	371557	504609	454672
HINT1_HUMAN	P49773	Histidine triad nucleotide-binding protein 1	HINT1	9.02155e+06	8.12242e+06	5.31289e+06	5.71627e+06	1.10139e+07	1.16917e+07	1.1002e+07	1.05051e+07
LDHA_HUMAN	P00338	L-lactate dehydrogenase A chain	LDHA	9.94583e+07	1.00276e+08	9.81519e+07	9.67758e+07	1.68776e+08	1.51726e+08	1.51453e+08	1.49102e+08
ECHB_HUMAN	P55084-2	Isoform 2 of Trifunctional enzyme subunit beta, mitochondrial	HADHB	7.41432e+06	7.19828e+06	5.66554e+06	7.24925e+06	1.0217e+07	1.12006e+07	1.10352e+07	1.08793e+07
ATPA_HUMAN	P25705	ATP synthase subunit alpha, mitochondrial	ATP5A1	5.62332e+07	5.45713e+07	5.58315e+07	5.80044e+07	8.16362e+07	8.42537e+07	9.24305e+07	9.5781e+07
AT5F1_HUMAN	P24539	ATP synthase F(0) complex subunit B1, mitochondrial	ATP5F1	3.80759e+06	3.47961e+06	3.57983e+06	3.84351e+06	5.52971e+06	6.0901e+06	5.83352e+06	5.76155e+06
ARPC4_HUMAN	P59998	Actin-related protein 2/3 complex subunit 4	ARPC4	3.75042e+06	4.07382e+06	3.92708e+06	4.41399e+06	6.44637e+06	6.29425e+06	6.39524e+06	6.43242e+06
RPN1_HUMAN	P04843	Dolichyl-diphosphooligosaccharide--protein glycosyltransferase subunit 1	RPN1	1.25107e+07	1.17366e+07	1.10612e+07	1.31509e+07	1.67592e+07	1.99333e+07	1.9782e+07	2.03746e+07
ATPB_HUMAN	P06576	ATP synthase subunit beta, mitochondrial	ATP5B	6.71795e+07	6.56698e+07	6.9024e+07	6.98093e+07	1.10888e+08	1.0504e+08	1.05344e+08	1.11406e+08
SERC_HUMAN	Q9Y617	Phosphoserine aminotransferase	PSAT1	7.20795e+06	6.90596e+06	6.4668e+06	7.03615e+06	1.13108e+07	1.10408e+07	1.06838e+07	1.09664e+07
ECHA_HUMAN	P40939	Trifunctional enzyme subunit alpha, mitochondrial	HADHA	1.35788e+07	1.31766e+07	1.25754e+07	1.27557e+07	2.10246e+07	1.99262e+07	2.10549e+07	2.10695e+07
ROA3_HUMAN	P51991-2	Isoform 2 of Heterogeneous nuclear ribonucleoprotein A3	HNRNPA3	1.1067e+07	1.10285e+07	1.13038e+07	1.15421e+07	1.97033e+07	1.75003e+07	1.72114e+07	1.73009e+07
CBR1_HUMAN	P16152	Carbonyl reductase [NADPH] 1	CBR1	8.93048e+06	9.07362e+06	8.92952e+06	9.01335e+06	1.20553e+07	1.51502e+07	1.49046e+07	1.54656e+07
CH10_HUMAN	P61604	10 kDa heat shock protein, mitochondrial	HSPE1	3.613e+07	3.56842e+07	3.45825e+07	3.36844e+07	7.03875e+07	5.39061e+07	5.14525e+07	4.93734e+07
1433Z_HUMAN	P63104	14-3-3 protein zeta/delta	YWHAZ	1.10747e+08	1.05709e+08	1.08213e+08	1.10719e+08	1.98599e+08	1.71076e+08	1.7466e+08	1.65139e+08
COX41_HUMAN	P13073	Cytochrome c oxidase subunit 4 isoform 1, mitochondrial	COX4I1	2.70601e+06	2.60677e+06	2.56654e+06	2.84951e+06	4.71347e+06	4.20784e+06	4.25221e+06	4.3328e+06
IMPA1_HUMAN	P29218-3	Isoform 3 of Inositol monophosphatase 1	IMPA1	1.06952e+06	1.15491e+06	1.11564e+06	882308	1.17705e+06	1.87529e+06	1.95312e+06	1.89323e+06
PA1B3_HUMAN	Q15102	Platelet-activating factor acetylhydrolase IB subunit gamma	PAFAH1B3	371662	309535	372109	399860	614196	607638	528213	656597
RALA_HUMAN	P11233	Ras-related protein Ral-A	RALA	1.21042e+06	824594	841024	811632	1.13952e+06	1.64382e+06	1.55834e+06	1.78147e+06
SH3L1_HUMAN	O75368	SH3 domain-binding glutamic acid-rich-like protein	SH3BGRL	195372	267586	251948	269609	523938	412457	353000	355848
CATA_HUMAN	P04040	Catalase	CAT	1.17092e+06	1.05503e+06	1.16004e+06	846024	2.21052e+06	1.51845e+06	1.65796e+06	1.69366e+06
IMA1_HUMAN	P52292	Importin subunit alpha-1	KPNA2	2.77216e+06	3.00805e+06	2.92011e+06	3.6853e+06	4.48815e+06	4.66179e+06	5.43496e+06	6.30661e+06
NDUA4_HUMAN	O00483	Cytochrome c oxidase subunit NDUFA4	NDUFA4	3.21388e+06	2.75907e+06	2.76328e+06	2.48867e+06	5.00525e+06	4.70815e+06	4.49193e+06	4.83013e+06
F10A1_HUMAN	P50502	Hsc70-interacting protein	ST13	8.58003e+06	9.64703e+06	9.2494e+06	9.25639e+06	1.82345e+07	1.60077e+07	1.4471e+07	1.36451e+07
COX2_HUMAN	P00403	Cytochrome c oxidase subunit 2	MT-CO2	6.46899e+06	5.90745e+06	6.4072e+06	6.51911e+06	1.11802e+07	1.01729e+07	1.10131e+07	1.06189e+07
SUMO2_HUMAN	P61956-2	Isoform 2 of Small ubiquitin-related modifier 2	SUMO2	4.39494e+06	2.86566e+06	4.2086e+06	4.42501e+06	7.57348e+06	6.76003e+06	6.57381e+06	6.16445e+06
CALU_HUMAN	O43852	Calumenin	CALU	1.24567e+07	1.09628e+07	1.16306e+07	1.24328e+07	1.80595e+07	2.24041e+07	2.0686e+07	2.043e+07
TBB5_HUMAN	P07437	Tubulin beta chain	TUBB	7.25372e+07	7.08413e+07	7.64222e+07	7.07868e+07	1.21511e+08	1.19283e+08	1.30681e+08	1.33818e+08
TMEDA_HUMAN	P49755	Transmembrane emp24 domain-containing protein 10	TMED10	2.50254e+06	2.44983e+06	2.42766e+06	2.11937e+06	3.58478e+06	4.29087e+06	4.40514e+06	4.25172e+06
ATP5L_HUMAN	O75964	ATP synthase subunit g, mitochondrial	ATP5L	1.32717e+06	1.29999e+06	1.27778e+06	1.22947e+06	2.9345e+06	1.95761e+06	2.01685e+06	2.04419e+06
SEPT2_HUMAN	Q15019	Septin-2	SEPT2	6.31612e+06	6.35928e+06	6.32105e+06	5.46811e+06	9.74043e+06	1.08937e+07	1.06155e+07	1.14603e+07
LYPA1_HUMAN	O75608-2	Isoform 2 of Acyl-protein thioesterase 1	LYPLA1	1.38647e+06	1.53722e+06	1.50336e+06	1.64765e+06	2.04074e+06	2.8344e+06	2.85086e+06	2.89513e+06
SYVC_HUMAN	P26640	Valine--tRNA ligase	VARS	5.06311e+06	5.26365e+06	4.29759e+06	5.01954e+06	8.9184e+06	8.69729e+06	8.46273e+06	8.38614e+06
SSRD_HUMAN	P51571	Translocon-associated protein subunit delta	SSR4	3.25164e+06	3.09266e+06	3.11283e+06	3.00516e+06	6.18934e+06	5.16636e+06	5.12256e+06	5.46873e+06
SRRM2_HUMAN	Q9UQ35	Serine/arginine repetitive matrix protein 2	SRRM2	217835	234808	192825	247019	406779	409098	365037	395900
MYL6_HUMAN	P60660-2	Isoform Smooth muscle of Myosin light polypeptide 6	MYL6	1.12814e+07	1.05024e+07	1.13706e+07	1.11858e+07	2.34094e+07	1.90001e+07	1.98051e+07	1.62902e+07
ARP3_HUMAN	P61158	Actin-related protein 3	ACTR3	8.27998e+06	8.2925e+06	7.37141e+06	6.9551e+06	1.41401e+07	1.2399e+07	1.44544e+07	1.38253e+07
SYJ2B_HUMAN	P57105	Synaptojanin-2-binding protein	SYNJ2BP	257265	253886	273326	250493	478177	437343	471607	452930
ARPC2_HUMAN	O15144	Actin-related protein 2/3 complex subunit 2	ARPC2	5.66465e+06	4.77798e+06	4.57957e+06	5.15804e+06	8.76797e+06	9.55741e+06	8.49547e+06	9.16531e+06
M2OM_HUMAN	Q02978	Mitochondrial 2-oxoglutarate/malate carrier protein	SLC25A11	1.39207e+06	1.32241e+06	1.2689e+06	1.01634e+06	2.24868e+06	1.64689e+06	2.58245e+06	2.4858e+06
ATPG_HUMAN	P36542	ATP synthase subunit gamma, mitochondrial	ATP5C1	3.72821e+06	3.47777e+06	4.31489e+06	4.20824e+06	7.27657e+06	6.53045e+06	7.08739e+06	7.42542e+06
ARC1B_HUMAN	O15143	Actin-related protein 2/3 complex subunit 1B	ARPC1B	5.22197e+06	5.15166e+06	5.07458e+06	5.4061e+06	1.04978e+07	8.78198e+06	9.08173e+06	9.21332e+06
PDIA4_HUMAN	P13667	Protein disulfide-isomerase A4	PDIA4	1.48796e+07	1.45487e+07	1.20197e+07	1.12304e+07	2.19183e+07	2.56177e+07	2.30943e+07	2.47342e+07
PLOD1_HUMAN	Q02809	Procollagen-lysine,2-oxoglutarate 5-dioxygenase 1	PLOD1	2.13624e+06	1.79461e+06	1.61533e+06	1.62538e+06	4.33048e+06	2.86681e+06	3.02648e+06	2.7607e+06
TMED2_HUMAN	Q15363	Transmembrane emp24 domain-containing protein 2	TMED2	1.35614e+06	1.38589e+06	1.27595e+06	1.19507e+06	2.8962e+06	2.2371e+06	2.14432e+06	2.16476e+06
MCM7_HUMAN	P33993	DNA replication licensing factor MCM7	MCM7	2.83928e+06	2.84314e+06	2.85374e+06	2.46496e+06	4.37773e+06	4.92886e+06	5.99124e+06	4.67303e+06
SAP_HUMAN	P07602	Prosaposin	PSAP	2.05029e+07	2.21475e+07	2.06457e+07	2.14008e+07	4.38221e+07	3.82001e+07	3.59447e+07	3.66202e+07
COX6C_HUMAN	P09669	Cytochrome c oxidase subunit 6C	COX6C	1.13741e+06	959508	939588	853394	2.21854e+06	1.67043e+06	1.65685e+06	1.59982e+06
SOAT1_HUMAN	P35610-3	Isoform 3 of Sterol O-acyltransferase 1	SOAT1	282074	381546	340185	296908	653468	559653	613550	568414
RTN3_HUMAN	O95197-3	Isoform 3 of Reticulon-3	RTN3	708337	796646	772462	751834	1.60998e+06	1.38077e+06	1.34158e+06	1.27126e+06
DEK_HUMAN	P35659	Protein DEK	DEK	3.82585e+06	3.95008e+06	2.65928e+06	2.09811e+06	5.85097e+06	5.89885e+06	5.84201e+06	5.82471e+06
KTHY_HUMAN	P23919-2	Isoform 2 of Thymidylate kinase	DTYMK	177188	153453	193456	154422	264048	307226	367047	332397
SYIM_HUMAN	Q9NSE4	Isoleucine--tRNA ligase, mitochondrial	IARS2	3.00963e+06	2.59847e+06	2.46162e+06	2.67905e+06	5.23596e+06	5.29351e+06	4.75767e+06	4.99149e+06
ERP29_HUMAN	P30040	Endoplasmic reticulum resident protein 29	ERP29	5.12617e+06	4.9486e+06	4.80222e+06	4.92813e+06	6.97439e+06	1.02351e+07	1.04265e+07	9.74016e+06
IPO5_HUMAN	O00410	Importin-5	IPO5	1.88612e+07	1.75635e+07	1.85354e+07	1.81921e+07	3.47042e+07	3.30786e+07	3.49734e+07	3.56858e+07
TMX1_HUMAN	Q9H3N1	Thioredoxin-related transmembrane protein 1	TMX1	1.82229e+06	1.7778e+06	1.71301e+06	1.41117e+06	3.93118e+06	3.49557e+06	3.3838e+06	2.04093e+06
3HIDH_HUMAN	P31937	3-hydroxyisobutyrate dehydrogenase, mitochondrial	HIBADH	658748	698874	673962	631158	1.37111e+06	1.2043e+06	1.24981e+06	1.2674e+06
EFGM_HUMAN	Q96RP9	Elongation factor G, mitochondrial	GFM1	188439	182436	133307	210668	209681	419033	372748	368202
CN37_HUMAN	P09543-2	Isoform CNPI of 2,3-cyclic-nucleotide 3-phosphodiesterase	CNP	6.70694e+06	6.16646e+06	5.47796e+06	6.30012e+06	1.16288e+07	1.23328e+07	1.08055e+07	1.26077e+07
SDHA_HUMAN	P31040	Succinate dehydrogenase [ubiquinone] flavoprotein subunit, mitochondrial	SDHA	2.343e+06	2.37611e+06	1.85473e+06	1.92921e+06	3.31433e+06	3.88873e+06	4.61092e+06	4.55781e+06
UCRI_HUMAN	P47985	Cytochrome b-c1 complex subunit Rieske, mitochondrial	UQCRFS1	1.24827e+06	1.29891e+06	1.17982e+06	1.24584e+06	2.23934e+06	1.89622e+06	2.38377e+06	3.10292e+06
TPM2_HUMAN	P07951	Tropomyosin beta chain	TPM2	1.07174e+06	1.12193e+06	1.07609e+06	1.21667e+06	2.23552e+06	2.26288e+06	2.12182e+06	2.09884e+06
TMED5_HUMAN	Q9Y3A6	Transmembrane emp24 domain-containing protein 5	TMED5	171201	208153	272721	272994	452895	410848	501944	435705
TFAM_HUMAN	Q00059	Transcription factor A, mitochondrial	TFAM	689573	307035	286417	306494	446407	866015	886885	909809
PFKAM_HUMAN	P08237-2	Isoform 2 of ATP-dependent 6-phosphofructokinase, muscle type	PFKM	1.47348e+06	1.04347e+06	907472	929080	2.28356e+06	2.36827e+06	1.72575e+06	2.14249e+06
CMC2_HUMAN	Q9UJS0	Calcium-binding mitochondrial carrier protein Aralar2	SLC25A13	2.83851e+06	2.90608e+06	2.43544e+06	2.53309e+06	4.35878e+06	6.22636e+06	4.6302e+06	5.7672e+06
HS90A_HUMAN	P07900	Heat shock protein HSP 90-alpha	HSP90AA1	7.47072e+07	7.45437e+07	7.44731e+07	7.6368e+07	1.50798e+08	1.52164e+08	1.45291e+08	1.42163e+08
COX5A_HUMAN	P20674	Cytochrome c oxidase subunit 5A, mitochondrial	COX5A	2.70118e+06	2.48766e+06	2.50612e+06	3.0527e+06	3.75601e+06	4.72731e+06	6.5443e+06	6.20682e+06
RSU1_HUMAN	Q15404-2	Isoform 2 of Ras suppressor protein 1	RSU1	205831	155102	198592	216691	423928	370823	369206	370548
LASP1_HUMAN	Q14847	LIM and SH3 domain protein 1	LASP1	2.77921e+06	2.85974e+06	1.75265e+06	1.18126e+06	3.68086e+06	4.03681e+06	4.74503e+06	4.49505e+06
MCM3_HUMAN	P25205-2	Isoform 2 of DNA replication licensing factor MCM3	MCM3	2.82025e+06	2.4078e+06	2.17452e+06	2.12082e+06	4.32167e+06	4.51571e+06	5.03853e+06	5.01099e+06
LA_HUMAN	P05455	Lupus La protein	SSB	3.24555e+06	2.85392e+06	2.9387e+06	3.05058e+06	5.79688e+06	5.8636e+06	6.05323e+06	6.26354e+06
G6PD_HUMAN	P11413	Glucose-6-phosphate 1-dehydrogenase	G6PD	1.10603e+07	1.12193e+07	1.03242e+07	1.01981e+07	2.31014e+07	2.11445e+07	2.0543e+07	2.05934e+07
QCR1_HUMAN	P31930	Cytochrome b-c1 complex subunit 1, mitochondrial	UQCRC1	6.70501e+06	6.56052e+06	6.30283e+06	6.76884e+06	9.51709e+06	1.44121e+07	1.42534e+07	1.45588e+07
MYDGF_HUMAN	Q969H8	Myeloid-derived growth factor	MYDGF	1.55653e+06	1.02199e+06	1.52936e+06	1.4871e+06	2.05311e+06	3.40473e+06	3.2508e+06	2.53688e+06
1433F_HUMAN	Q04917	14-3-3 protein eta	YWHAH	2.02074e+06	1.7322e+06	1.54126e+06	1.40917e+06	3.16403e+06	2.84351e+06	3.88594e+06	3.5957e+06
SEPT9_HUMAN	Q9UHD8-3	Isoform 3 of Septin-9	SEPT9	4.76722e+06	4.83122e+06	4.80844e+06	4.77727e+06	1.00392e+07	9.33564e+06	9.7522e+06	9.67809e+06
CALD1_HUMAN	Q05682-5	Isoform 5 of Caldesmon	CALD1	246806	272210	195260	243957	532940	482004	439610	491863
ML12A_HUMAN	P19105	Myosin regulatory light chain 12A	MYL12A	8.78176e+06	9.72043e+06	8.8398e+06	7.42471e+06	1.61919e+07	1.82467e+07	1.85959e+07	1.7876e+07
FCL_HUMAN	Q13630	GDP-L-fucose synthase	TSTA3	242470	270517	232320	220544	466820	543674	515881	443634
SEC63_HUMAN	Q9UGP8	Translocation protein SEC63 homolog	SEC63	332039	374217	332440	372460	766600	718807	711893	687056
SSRA_HUMAN	P43307	Translocon-associated protein subunit alpha	SSR1	3.38654e+06	3.28915e+06	2.30498e+06	3.37045e+06	5.51945e+06	6.34133e+06	6.67066e+06	6.91402e+06
MCM5_HUMAN	P33992	DNA replication licensing factor MCM5	MCM5	2.15884e+06	2.08078e+06	2.23522e+06	2.11481e+06	3.80865e+06	4.61069e+06	4.44074e+06	4.89903e+06
LGUL_HUMAN	Q04760-2	Isoform 2 of Lactoylglutathione lyase	GLO1	7.10085e+06	5.71182e+06	6.06745e+06	7.37327e+06	1.60459e+07	1.39035e+07	1.24492e+07	1.20741e+07
TMED7_HUMAN	Q9Y3B3-2	Isoform 2 of Transmembrane emp24 domain-containing protein 7	TMED7	1.34658e+06	792895	866997	882475	1.91045e+06	2.12e+06	1.97645e+06	2.06647e+06
ODP2_HUMAN	P10515	Dihydrolipoyllysine-residue acetyltransferase component of pyruvate dehydrogenase complex, mitochondrial	DLAT	3.09123e+06	2.39174e+06	2.39726e+06	2.49257e+06	3.87748e+06	5.76993e+06	6.04696e+06	5.90994e+06
GSTK1_HUMAN	Q9Y2Q3	Glutathione S-transferase kappa 1	GSTK1	1.89066e+06	1.65869e+06	1.56406e+06	1.44869e+06	4.03739e+06	3.30266e+06	3.26565e+06	3.10113e+06
PSA_HUMAN	P55786	Puromycin-sensitive aminopeptidase	NPEPPS	6.9559e+06	6.25764e+06	6.27189e+06	6.04193e+06	1.02294e+07	1.46155e+07	1.4079e+07	1.44281e+07
SEPT7_HUMAN	Q16181	Septin-7	SEPT7	4.77456e+06	4.5831e+06	4.29759e+06	4.75234e+06	1.01295e+07	9.93625e+06	9.11586e+06	9.51425e+06
LPPRC_HUMAN	P42704	Leucine-rich PPR motif-containing protein, mitochondrial	LRPPRC	1.6644e+07	1.63013e+07	1.55756e+07	1.60968e+07	3.3317e+07	3.34122e+07	3.31573e+07	3.63163e+07
QCR2_HUMAN	P22695	Cytochrome b-c1 complex subunit 2, mitochondrial	UQCRC2	3.31817e+06	3.15291e+06	3.33337e+06	3.28305e+06	6.26659e+06	6.96749e+06	7.13268e+06	7.22862e+06
ARP2_HUMAN	P61160	Actin-related protein 2	ACTR2	4.36645e+06	4.01131e+06	3.0297e+06	4.53145e+06	8.51541e+06	8.1479e+06	8.70356e+06	8.40158e+06
NEST_HUMAN	P48681	Nestin	NES	1.84441e+07	1.69793e+07	1.53806e+07	1.6364e+07	3.477e+07	3.68541e+07	3.54134e+07	3.5756e+07
FLOT2_HUMAN	Q14254	Flotillin-2	FLOT2	224952	199401	192861	174551	372258	442748	404459	470620
SUMF2_HUMAN	Q8NBJ7	Sulfatase-modifying factor 2	SUMF2	558372	565513	429219	543137	934745	1.15142e+06	1.39434e+06	1.01764e+06
IPYR2_HUMAN	Q9H2U2-6	Isoform 5 of Inorganic pyrophosphatase 2, mitochondrial	PPA2	458644	424293	406770	383015	1.08523e+06	901369	761129	845632
ODO2_HUMAN	P36957	Dihydrolipoyllysine-residue succinyltransferase component of 2-oxoglutarate dehydrogenase complex, mitochondrial	DLST	3.768e+06	3.34143e+06	3.50723e+06	2.52653e+06	6.18236e+06	7.4374e+06	7.37673e+06	7.4767e+06
SERB_HUMAN	P78330	Phosphoserine phosphatase	PSPH	820494	717165	768598	562376	1.50285e+06	1.62336e+06	1.67142e+06	1.50221e+06
QCR8_HUMAN	O14949	Cytochrome b-c1 complex subunit 8	UQCRQ	396452	433886	387069	431112	1.05223e+06	846429	848081	880596
6PGD_HUMAN	P52209-2	Isoform 2 of 6-phosphogluconate dehydrogenase, decarboxylating	PGD	1.0561e+07	1.17636e+07	1.11189e+07	1.09862e+07	2.37305e+07	2.57029e+07	2.44335e+07	2.53391e+07
TYRP2_HUMAN	P40126	L-dopachrome tautomerase	DCT	1.75865e+06	1.5798e+06	1.78058e+06	1.65377e+06	3.37947e+06	3.45275e+06	5.00662e+06	3.34693e+06
CATB_HUMAN	P07858	Cathepsin B	CTSB	1.83262e+06	1.92826e+06	1.60022e+06	1.83024e+06	6.07602e+06	3.48067e+06	3.40621e+06	3.28417e+06
CNN3_HUMAN	Q15417-3	Isoform 3 of Calponin-3	CNN3	2.52108e+06	3.1348e+06	2.86225e+06	2.21267e+06	6.2508e+06	5.83037e+06	6.07961e+06	6.10001e+06
SPB6_HUMAN	P35237	Serpin B6	SERPINB6	3.75033e+06	3.6028e+06	3.82363e+06	3.40407e+06	7.05994e+06	8.91374e+06	9.36112e+06	7.68201e+06
ACBP_HUMAN	P07108	Acyl-CoA-binding protein	DBI	6.42621e+06	6.57733e+06	6.3237e+06	6.04237e+06	1.6088e+07	1.36646e+07	1.42478e+07	1.35481e+07
CY1_HUMAN	P08574	Cytochrome c1, heme protein, mitochondrial	CYC1	2.4612e+06	2.15181e+06	2.57725e+06	1.95137e+06	4.98774e+06	5.56259e+06	5.31994e+06	4.93249e+06
GRSF1_HUMAN	Q12849-5	Isoform 2 of G-rich sequence factor 1	GRSF1	726560	690349	768388	704150	1.51233e+06	1.38195e+06	1.62318e+06	2.0632e+06
GNA1_HUMAN	Q96EK6	Glucosamine 6-phosphate N-acetyltransferase	GNPNAT1	445674	401228	429145	476213	729341	1.11137e+06	1.00704e+06	1.15207e+06
UB2G2_HUMAN	P60604-2	Isoform 2 of Ubiquitin-conjugating enzyme E2 G2	UBE2G2	845246	775444	386336	327024	1.36203e+06	1.3085e+06	1.19253e+06	1.52151e+06
MARCS_HUMAN	P29966	Myristoylated alanine-rich C-kinase substrate	MARCKS	500362	424132	468631	509703	1.41533e+06	1.00386e+06	1.01276e+06	980331
H15_HUMAN	P16401	Histone H1.5	HIST1H1B	6.71756e+06	8.53696e+06	8.25845e+06	8.39321e+06	2.15642e+07	1.82254e+07	1.73885e+07	1.68455e+07
DYHC1_HUMAN	Q14204	Cytoplasmic dynein 1 heavy chain 1	DYNC1H1	1.54195e+07	1.4815e+07	1.34067e+07	1.32066e+07	2.59811e+07	3.39255e+07	3.58488e+07	3.63203e+07
TALDO_HUMAN	P37837	Transaldolase	TALDO1	9.64259e+06	8.40589e+06	8.12305e+06	9.13849e+06	1.99652e+07	2.0779e+07	2.11877e+07	2.02528e+07
FABP5_HUMAN	Q01469	Fatty acid-binding protein, epidermal	FABP5	7.45691e+06	7.14632e+06	7.20488e+06	7.16909e+06	1.6929e+07	1.67812e+07	1.72713e+07	1.66188e+07
AT5EL_HUMAN	Q5VTU8	ATP synthase subunit epsilon-like protein, mitochondrial	ATP5EP2	426592	423776	342675	398346	1.14364e+06	1.04496e+06	985182	540122
PPCE_HUMAN	P48147	Prolyl endopeptidase	PREP	2.24817e+06	2.31596e+06	2.39671e+06	2.32189e+06	5.83162e+06	5.25968e+06	5.41698e+06	5.34074e+06
DLDH_HUMAN	P09622-2	Isoform 2 of Dihydrolipoyl dehydrogenase, mitochondrial	DLD	4.5592e+06	4.06121e+06	3.46328e+06	3.78817e+06	9.24505e+06	9.87368e+06	8.75208e+06	9.53079e+06
CISD2_HUMAN	Q8N5K1	CDGSH iron-sulfur domain-containing protein 2	CISD2	300721	295793	329501	301406	1.05147e+06	570712	673975	598161
ANXA5_HUMAN	P08758	Annexin A5	ANXA5	4.64815e+07	4.98826e+07	4.85742e+07	4.53735e+07	1.16031e+08	1.16002e+08	1.15158e+08	1.02437e+08
TECR_HUMAN	Q9NZ01	Very-long-chain enoyl-CoA reductase	TECR	1.24567e+06	1.28652e+06	1.16004e+06	1.29549e+06	4.02502e+06	2.68691e+06	2.97824e+06	2.19872e+06
ERO1A_HUMAN	Q96HE7	ERO1-like protein alpha	ERO1A	1.15025e+06	948568	1.34369e+06	1.02599e+06	2.15313e+06	2.5458e+06	2.99198e+06	3.05738e+06
SYWC_HUMAN	P23381	Tryptophan--tRNA ligase, cytoplasmic	WARS	1.75527e+07	1.73533e+07	1.80255e+07	1.72914e+07	4.12794e+07	4.33451e+07	4.30202e+07	4.30241e+07
1A03_HUMAN	P04439	HLA class I histocompatibility antigen, A-3 alpha chain	HLA-A	1.81775e+06	1.89119e+06	1.86306e+06	1.6806e+06	4.10964e+06	5.20456e+06	3.71816e+06	4.6269e+06
ACLY_HUMAN	P53396	ATP-citrate synthase	ACLY	2.62499e+07	2.57098e+07	2.47078e+07	2.34472e+07	5.90283e+07	5.85201e+07	6.37043e+07	6.33195e+07
VINC_HUMAN	P18206	Vinculin	VCL	6.60496e+06	6.53864e+06	6.14069e+06	6.35077e+06	1.38151e+07	1.49077e+07	1.65842e+07	1.74791e+07
ODO1_HUMAN	Q02218-2	Isoform 2 of 2-oxoglutarate dehydrogenase, mitochondrial	OGDH	1.43099e+06	1.43687e+06	1.40366e+06	1.40338e+06	3.01544e+06	3.57151e+06	3.81704e+06	3.52146e+06
TPM4_HUMAN	P67936	Tropomyosin alpha-4 chain	TPM4	6.59839e+06	5.07675e+06	5.22225e+06	5.53357e+06	1.49351e+07	1.35688e+07	1.40643e+07	1.28106e+07
HEXB_HUMAN	P07686	Beta-hexosaminidase subunit beta	HEXB	5.29285e+06	5.04507e+06	4.75498e+06	4.97656e+06	1.04407e+07	1.30969e+07	1.29851e+07	1.31442e+07
QCR6_HUMAN	P07919	Cytochrome b-c1 complex subunit 6, mitochondrial	UQCRH	1.03862e+06	775013	728856	774625	2.43057e+06	2.06749e+06	1.95247e+06	1.88214e+06
NPC2_HUMAN	P61916-2	Isoform 2 of Epididymal secretory protein E1	NPC2	1.1068e+06	732428	916700	961411	2.68576e+06	2.18458e+06	2.37796e+06	2.08983e+06
CNDP2_HUMAN	Q96KP4-2	Isoform 2 of Cytosolic non-specific dipeptidase	CNDP2	1.80674e+06	1.83471e+06	1.49842e+06	1.10293e+06	3.09546e+06	4.09039e+06	4.25452e+06	4.42605e+06
MYO1C_HUMAN	O00159-2	Isoform 2 of Unconventional myosin-Ic	MYO1C	612365	867891	770594	841871	1.82148e+06	2.01639e+06	2.00837e+06	2.27366e+06
LAMP2_HUMAN	P13473	Lysosome-associated membrane glycoprotein 2	LAMP2	2.30215e+06	1.35733e+06	1.86169e+06	1.83703e+06	4.98261e+06	4.70448e+06	4.58906e+06	5.18067e+06
FAKD4_HUMAN	Q969Z0	FAST kinase domain-containing protein 4	TBRG4	508658	442865	502542	586524	843789	1.5667e+06	1.49968e+06	1.63961e+06
PIR_HUMAN	O00625	Pirin	PIR	855144	748164	772947	767778	1.4256e+06	2.27649e+06	2.53744e+06	2.50668e+06
IDHP_HUMAN	P48735-2	Isoform 2 of Isocitrate dehydrogenase [NADP], mitochondrial	IDH2	1.86903e+06	1.71657e+06	1.43094e+06	1.41195e+06	4.16018e+06	4.44664e+06	4.57808e+06	4.7644e+06
PPT1_HUMAN	P50897	Palmitoyl-protein thioesterase 1	PPT1	1.14881e+06	606525	633835	719681	2.27948e+06	1.9103e+06	2.4713e+06	2.03063e+06
VATC1_HUMAN	P21283	V-type proton ATPase subunit C 1	ATP6V1C1	619579	704641	656961	649350	2.12668e+06	1.96565e+06	1.46823e+06	1.80879e+06
SNX3_HUMAN	O60493	Sorting nexin-3	SNX3	514104	499128	494321	530968	1.55786e+06	1.40206e+06	1.42054e+06	1.36362e+06
TXND5_HUMAN	Q8NBS9	Thioredoxin domain-containing protein 5	TXNDC5	4.58557e+06	4.4848e+06	4.01012e+06	3.8071e+06	1.47877e+07	1.32944e+07	1.04578e+07	9.26648e+06
ACO13_HUMAN	Q9NPJ3-2	Isoform 2 of Acyl-coenzyme A thioesterase 13	ACOT13	294763	231586	265690	272826	663629	417153	940447	1.06872e+06
BAG2_HUMAN	O95816	BAG family molecular chaperone regulator 2	BAG2	551448	347863	292670	298445	1.04724e+06	1.20217e+06	1.11192e+06	1.18167e+06
ACON_HUMAN	Q99798	Aconitate hydratase, mitochondrial	ACO2	2.12427e+06	1.95553e+06	1.74753e+06	1.73883e+06	5.54643e+06	5.77868e+06	5.70752e+06	6.34006e+06
PGM1_HUMAN	P36871	Phosphoglucomutase-1	PGM1	4.1678e+06	2.94284e+06	2.66633e+06	2.97432e+06	7.80024e+06	1.10376e+07	9.85643e+06	1.09109e+07
SGTA_HUMAN	O43765	Small glutamine-rich tetratricopeptide repeat-containing protein alpha	SGTA	1.18695e+06	889717	341897	408533	1.71224e+06	2.12012e+06	2.94872e+06	2.03212e+06
CSRP1_HUMAN	P21291	Cysteine and glycine-rich protein 1	CSRP1	4.45558e+06	4.7395e+06	4.71598e+06	4.70012e+06	1.50693e+07	1.44476e+07	1.48916e+07	1.40728e+07
GLYC_HUMAN	P34896-2	Isoform 2 of Serine hydroxymethyltransferase, cytosolic	SHMT1	1.62992e+06	1.58497e+06	1.74716e+06	1.75375e+06	4.92615e+06	5.37855e+06	5.64748e+06	5.18403e+06
NAMPT_HUMAN	P43490	Nicotinamide phosphoribosyltransferase	NAMPT	5.29295e+06	5.54896e+06	5.25375e+06	4.85454e+06	1.54641e+07	1.76931e+07	1.68544e+07	1.71227e+07
MYH9_HUMAN	P35579	Myosin-9	MYH9	3.91556e+07	4.02122e+07	3.84578e+07	3.59512e+07	1.24234e+08	1.22015e+08	1.24787e+08	1.22028e+08
CYTB_HUMAN	P04080	Cystatin-B	CSTB	2.10177e+06	1.82684e+06	2.00533e+06	1.75052e+06	6.88121e+06	6.23216e+06	6.40788e+06	6.30334e+06
VATB2_HUMAN	P21281	V-type proton ATPase subunit B, brain isoform	ATP6V1B2	2.11055e+06	1.89819e+06	2.0653e+06	2.11737e+06	4.4463e+06	7.79283e+06	7.73618e+06	7.88811e+06
SCOT1_HUMAN	P55809	Succinyl-CoA:3-ketoacid coenzyme A transferase 1, mitochondrial	OXCT1	1.40771e+06	1.02223e+06	1.10118e+06	1.03726e+06	3.40764e+06	4.04071e+06	4.21292e+06	4.11432e+06
LAT1_HUMAN	Q01650	Large neutral amino acids transporter small subunit 1	SLC7A5	542747	604498	438566	351340	1.82121e+06	1.73714e+06	1.55668e+06	1.57546e+06
TPD52_HUMAN	P55327-2	Isoform 2 of Tumor protein D52	TPD52	2.24189e+06	1.33211e+06	1.35788e+06	1.20966e+06	3.53359e+06	4.83246e+06	7.01083e+06	5.99201e+06
4F2_HUMAN	P08195-2	Isoform 2 of 4F2 cell-surface antigen heavy chain	SLC3A2	6.18922e+06	5.08107e+06	4.98065e+06	4.28395e+06	1.72422e+07	2.02101e+07	1.67373e+07	1.80453e+07
FLNB_HUMAN	O75369-8	Isoform 8 of Filamin-B	FLNB	5.39348e+06	5.67259e+06	4.61921e+06	4.41889e+06	1.5064e+07	1.9375e+07	1.84667e+07	1.84888e+07
FPPS_HUMAN	P14324-2	Isoform 2 of Farnesyl pyrophosphate synthase	FDPS	4.38364e+06	2.59243e+06	2.69426e+06	4.5123e+06	1.43086e+07	1.26036e+07	1.18257e+07	1.19523e+07
HEBP1_HUMAN	Q9NRV9	Heme-binding protein 1	HEBP1	131076	147923	132868	137566	440050	533881	506924	486864
SCRB2_HUMAN	Q14108	Lysosome membrane protein 2	SCARB2	2.34551e+06	1.89593e+06	2.01275e+06	1.9674e+06	6.55903e+06	7.67916e+06	7.76385e+06	7.5645e+06
VATE1_HUMAN	P36543	V-type proton ATPase subunit E 1	ATP6V1E1	657454	511017	558443	406395	1.94506e+06	1.86464e+06	2.02174e+06	1.88759e+06
SLIRP_HUMAN	Q9GZT3-2	Isoform 2 of SRA stem-loop-interacting RNA-binding protein, mitochondrial	SLIRP	1.24827e+06	592556	0	590243	2.59008e+06	2.0158e+06	2.06122e+06	2.18684e+06
THIC_HUMAN	Q9BWD1	Acetyl-CoA acetyltransferase, cytosolic	ACAT2	3.38625e+06	2.78019e+06	3.22488e+06	3.24697e+06	1.1083e+07	1.12765e+07	1.18109e+07	1.21157e+07
DECR_HUMAN	Q16698-2	Isoform 2 of 2,4-dienoyl-CoA reductase, mitochondrial	DECR1	984636	917149	1.03801e+06	973870	2.50374e+06	3.91806e+06	4.15204e+06	4.05799e+06
NQO1_HUMAN	P15559-3	Isoform 3 of NAD(P)H dehydrogenase [quinone] 1	NQO1	3.08032e+06	3.85114e+06	3.66296e+06	3.82714e+06	1.51101e+07	1.30259e+07	1.30368e+07	1.30403e+07
ACOD_HUMAN	O00767	Acyl-CoA desaturase	SCD	641945	593396	633432	661597	2.01955e+06	2.57667e+06	2.43745e+06	2.50183e+06
HS71B_HUMAN	P0DMV9	Heat shock 70 kDa protein 1B	HSPA1B	3.35159e+07	3.43218e+07	3.13397e+07	3.20433e+07	1.27823e+08	1.22346e+08	1.32471e+08	1.28215e+08
CUTA_HUMAN	O60888-3	Isoform C of Protein CutA	CUTA	1.07802e+06	1.08356e+06	1.11793e+06	1.14564e+06	4.17624e+06	4.16183e+06	4.67419e+06	4.36814e+06
LG3BP_HUMAN	Q08380	Galectin-3-binding protein	LGALS3BP	1.45861e+06	826232	866411	895802	4.4792e+06	3.93615e+06	3.6666e+06	3.93029e+06
ARPC5_HUMAN	O15511	Actin-related protein 2/3 complex subunit 5	ARPC5	1.19671e+06	1.08334e+06	822000	308676	2.30475e+06	4.01895e+06	3.96323e+06	3.52393e+06
IF16_HUMAN	Q16666-3	Isoform 3 of Gamma-interferon-inducible protein 16	IFI16	2.96299e+06	2.56893e+06	2.40669e+06	2.54668e+06	1.11931e+07	1.04284e+07	1.05159e+07	1.05169e+07
ANXA6_HUMAN	P08133	Annexin A6	ANXA6	3.70764e+06	3.54546e+06	3.25482e+06	3.02464e+06	1.47034e+07	1.32908e+07	1.41593e+07	1.35224e+07
PCKGM_HUMAN	Q16822	Phosphoenolpyruvate carboxykinase [GTP], mitochondrial	PCK2	96754.3	103674	87365.3	91857	193756	454848	458768	458523
GSHR_HUMAN	P00390-2	Isoform Cytoplasmic of Glutathione reductase, mitochondrial	GSR	2.11548e+06	2.01977e+06	1.47827e+06	1.28436e+06	4.29179e+06	7.94682e+06	8.07054e+06	8.17291e+06
GGH_HUMAN	Q92820	Gamma-glutamyl hydrolase	GGH	987243	970459	604484	577740	3.38316e+06	3.77612e+06	2.73999e+06	3.6349e+06
FKBP9_HUMAN	O95302	Peptidyl-prolyl cis-trans isomerase FKBP9	FKBP9	320702	165331	179522	164498	438339	900328	1.09956e+06	1.14257e+06
PLST_HUMAN	P13797	Plastin-3	PLS3	3.66621e+06	3.83572e+06	3.34097e+06	3.14265e+06	1.685e+07	1.48651e+07	1.58122e+07	1.45054e+07
F213A_HUMAN	Q9BRX8-2	Isoform 2 of Redox-regulatory protein FAM213A	FAM213A	454269	358728	401982	406005	1.35176e+06	1.82478e+06	2.10881e+06	2.043e+06
AMRP_HUMAN	P30533	Alpha-2-macroglobulin receptor-associated protein	LRPAP1	163948	127207	165616	152540	593862	796622	906338	479836
CDK2_HUMAN	P24941	Cyclin-dependent kinase 2	CDK2	1.11964e+06	590885	657410	530066	2.16103e+06	3.642e+06	3.99533e+06	3.49186e+06
HYEP_HUMAN	P07099	Epoxide hydrolase 1	EPHX1	312320	348381	274305	304969	1.6317e+06	1.59722e+06	1.20222e+06	1.46994e+06
TXTP_HUMAN	P53007	Tricarboxylate transport protein, mitochondrial	SLC25A1	273073	266378	255839	268329	1.29295e+06	1.7278e+06	1.12953e+06	1.10515e+06
TYB10_HUMAN	P63313	Thymosin beta-10	TMSB10	1.38087e+06	0	1.11189e+06	1.13595e+06	5.26531e+06	4.63375e+06	4.30977e+06	3.72112e+06
ABCF2_HUMAN	Q9UG63	ATP-binding cassette sub-family F member 2	ABCF2	468330	0	0	0	581215	539440	587263	617693
PFKAL_HUMAN	P17858	ATP-dependent 6-phosphofructokinase, liver type	PFKL	139168	151717	119932	125675	719471	791513	979648	238047
GPNMB_HUMAN	Q14956-2	Isoform 2 of Transmembrane glycoprotein NMB	GPNMB	1.24528e+06	1.17862e+06	1.23539e+06	1.2317e+06	6.03759e+06	6.22423e+06	6.45105e+06	6.56003e+06
TMED4_HUMAN	Q7Z7H5-3	Isoform 3 of Transmembrane emp24 domain-containing protein 4	TMED4	342372	0	0	0	385432	514093	474319	495239
DNPH1_HUMAN	O43598	2-deoxynucleoside 5-phosphate N-hydrolase 1	DNPH1	217680	212626	241887	218885	1.56063e+06	1.15051e+06	1.1465e+06	1.27344e+06
TBB2B_HUMAN	Q9BVA1	Tubulin beta-2B chain	TUBB2B	1.24963e+06	1.20816e+06	1.82132e+06	931162	4.69294e+06	8.20443e+06	1.00999e+07	7.25594e+06
RADI_HUMAN	P35241	Radixin	RDX	646445	534945	704275	674791	3.36065e+06	4.05964e+06	4.17326e+06	3.66529e+06
E41L3_HUMAN	Q9Y2J2-2	Isoform 2 of Band 4.1-like protein 3	EPB41L3	158704	187685	173471	180140	771891	845956	1.26918e+06	1.34422e+06
IDI1_HUMAN	Q13907	Isopentenyl-diphosphate Delta-isomerase 1	IDI1	845342	678471	753675	587882	4.42788e+06	4.88557e+06	4.66709e+06	4.05978e+06
LEG3_HUMAN	P17931	Galectin-3	LGALS3	1.6785e+06	1.70364e+06	1.69113e+06	1.6148e+06	9.75438e+06	1.09394e+07	1.05104e+07	1.13604e+07
VAT1_HUMAN	Q99536	Synaptic vesicle membrane protein VAT-1 homolog	VAT1	4.39069e+06	4.49655e+06	3.83288e+06	3.82202e+06	2.6622e+07	2.97349e+07	2.98681e+07	3.15301e+07
ACOT1_HUMAN	Q86TX2	Acyl-coenzyme A thioesterase 1	ACOT1	192437	198798	193090	177691	1.70882e+06	855702	1.55853e+06	1.454e+06
LMAN1_HUMAN	P49257	Protein ERGIC-53	LMAN1	291847	0	0	0	711627	496056	473913	468293
MAOX_HUMAN	P48163	NADP-dependent malic enzyme	ME1	336916	0	0	0	930309	595349	546273	573205
ASAH1_HUMAN	Q13510-2	Isoform 2 of Acid ceramidase	ASAH1	79408.2	105212	106172	107092	194190	1.09265e+06	1.15683e+06	1.14069e+06
SDCB1_HUMAN	O00560	Syntenin-1	SDCBP	495823	384144	241457	324464	2.63035e+06	4.01978e+06	3.97771e+06	3.84704e+06
TES_HUMAN	Q9UGI8-2	Isoform 2 of Testin	TES	125330	94840.6	106016	120854	932283	1.63791e+06	1.05731e+06	1.07714e+06
MGST1_HUMAN	P10620-2	Isoform 2 of Microsomal glutathione S-transferase 1	MGST1	322952	313135	112370	136319	2.28527e+06	2.35455e+06	2.30574e+06	2.50411e+06
PON2_HUMAN	Q15165-3	Isoform 3 of Serum paraoxonase/arylesterase 2	PON2	337505	96492.9	118961	99147.2	1.14475e+06	2.05247e+06	1.92157e+06	2.03726e+06
PACN2_HUMAN	Q9UNF0-2	Isoform 2 of Protein kinase C and casein kinase substrate in neurons protein 2	PACSIN2	558498	396862	271632	193723	4.08082e+06	3.91392e+06	4.03988e+06	3.75508e+06
NNTM_HUMAN	Q13423	NAD(P) transhydrogenase, mitochondrial	NNT	2.35459e+06	1.65298e+06	1.66486e+06	1.50013e+06	2.05153e+07	2.31197e+07	2.23398e+07	2.32652e+07
LBR_HUMAN	Q14739	Lamin-B receptor	LBR	216145	181584	175412	239649	4.20098e+06	2.21888e+06	2.25814e+06	2.40522e+06
INO1_HUMAN	Q9NPH2-2	Isoform 2 of Inositol-3-phosphate synthase 1	ISYNA1	126952	95018.4	101173	111591	1.4023e+06	1.57924e+06	1.62706e+06	1.61189e+06
SYUA_HUMAN	P37840	Alpha-synuclein	SNCA	320142	358858	260554	282524	7.75049e+06	7.66461e+06	7.32647e+06	7.22704e+06
HMCS1_HUMAN	Q01581	Hydroxymethylglutaryl-CoA synthase, cytoplasmic	HMGCS1	67594.7	0	0	0	938166	920849	2.02156e+06	1.32373e+06
TYB4_HUMAN	P62328	Thymosin beta-4	TMSB4X	67793.7	0	0	0	1.88794e+06	1.19969e+06	1.42128e+06	1.30373e+06
HBA_HUMAN	P69905	Hemoglobin subunit alpha	HBA1	0	0	0	0	321588	561912	297962	210646
ASPH_HUMAN	Q12797-10	Isoform 10 of Aspartyl/asparaginyl beta-hydroxylase	ASPH	0	0	0	0	357978	342188	340963	354452
SCPDL_HUMAN	Q8NBX0	Saccharopine dehydrogenase-like oxidoreductase	SCCPDH	0	0	0	0	354280	379032	328234	394247
OFUT1_HUMAN	Q9H488-2	Isoform 2 of GDP-fucose protein O-fucosyltransferase 1	POFUT1	0	0	0	0	487337	447775	355591	451494
NIPS2_HUMAN	O75323-2	Isoform 2 of Protein NipSnap homolog 2	NIPSNAP2	0	0	0	0	396908	540055	473443	433517
ATLA3_HUMAN	Q6DD88	Atlastin-3	ATL3	0	0	0	0	551050	451110	422270	477628
TMCO1_HUMAN	Q9UM00-2	Isoform 2 of Calcium load-activated calcium channel	TMCO1	0	0	0	0	632450	531953	501289	503851
FABP7_HUMAN	O15540	Fatty acid-binding protein, brain	FABP7	0	0	0	0	761954	870498	772770	802096
GDIR2_HUMAN	P52566	Rho GDP-dissociation inhibitor 2	ARHGDIB	0	0	0	0	578543	1.02523e+06	1.17205e+06	1.11366e+06
CDN2A_HUMAN	P42771-2	Isoform 2 of Cyclin-dependent kinase inhibitor 2A	CDKN2A	0	0	0	0	1.86267e+06	1.52436e+06	1.63213e+06	1.49865e+06
PEG10_HUMAN	Q86TG7-2	Isoform 2 of Retrotransposon-derived protein PEG10	PEG10	0	0	0	0	1.10066e+06	1.21376e+06	2.21498e+06	2.26663e+06
NADC_HUMAN	Q15274	Nicotinate-nucleotide pyrophosphorylase [carboxylating]	QPRT	0	0	0	0	1.65196e+06	1.92153e+06	2.72532e+06	2.35889e+06
MYH14_HUMAN	Q7Z406	Myosin-14	MYH14	0	0	0	0	2.04074e+06	2.67508e+06	2.39272e+06	2.52401e+06
