# Supplementary material for: The Pro-Oncogenic Sphingolipid-Metabolizing Enzyme β-Galactosylceramidase Modulates the Proteomic Landscape in BRAF(V600E)-Mutated Human Melanoma Cells
Source: Int J Mol Sci. 2023 Jun 23;24(13):10555. doi: 10.3390/ijms241310555 (PMC10342161; doi:10.3390/ijms241310555)
Supplement: Supplementary file 1 [file ijms-24-10555-s001.zip › Table S2 - A2058 mock vs A2058 upGALC cells.xlsx]

## Sheet: Legend
Supplementary Table S2
Database of the proteins differentially expressed in A2058-upGALC versus A2058-mock cells.
Columns: UniprotKB/Swiss-Prot identifier, isoform identifier, description of the protein, gene name, quantification of the protein levels in four biological replicates of A2058-upGALC cells, quantification of the protein levels in four biological replicates of A2058-mock cells.
Rows are ordered according to the increasing value of the ratio between mean protein levels in A2058-upGALC cells over A2058-mock cells. Rows 2-15: proteins more expressed in A2058-mock cells; rows 16-52: proteins more expressed in A2058-upGALC cells.
BKY 51 discoveries

## Sheet: A2058-upGALC vs. mock cells 
UniProtKB/Swiss-Prot_ID	Uniprot-isoform_ID	Description	Gene	A2058-upGALC_1	A2058-upGALC_2	A2058-upGALC_3	A2058-upGALC_4	A2058-Mock_1	A2058-Mock_2	A2058-Mock_3	A2058-Mock_4
NIPS2_HUMAN	O75323-2	Isoform 2 of Protein NipSnap homolog 2	NIPSNAP2	0	0	0	0	396908	540055	473443	433517
SPB6_HUMAN	P35237	Serpin B6	SERPINB6	423098	349532	787281	1.61215e+06	7.05994e+06	8.91374e+06	9.36112e+06	7.68201e+06
UB2G2_HUMAN	P60604-2	Isoform 2 of Ubiquitin-conjugating enzyme E2 G2	UBE2G2	497498	412323	576915	512499	1.36203e+06	1.3085e+06	1.19253e+06	1.52151e+06
CHD4_HUMAN	Q14839	Chromodomain-helicase-DNA-binding protein 4	CHD4	264810	230606	258158	312508	587677	575822	622580	550200
PPT1_HUMAN	P50897	Palmitoyl-protein thioesterase 1	PPT1	1.09466e+06	853002	1.13693e+06	1.3078e+06	2.27948e+06	1.9103e+06	2.4713e+06	2.03063e+06
PSIP1_HUMAN	O75475	PC4 and SFRS1-interacting protein	PSIP1	2.42957e+06	1.75364e+06	2.09904e+06	1.93242e+06	3.47292e+06	3.51142e+06	3.70884e+06	3.66648e+06
QCR8_HUMAN	O14949	Cytochrome b-c1 complex subunit 8	UQCRQ	600545	422332	522432	544366	1.05223e+06	846429	848081	880596
ACON_HUMAN	Q99798	Aconitate hydratase, mitochondrial	ACO2	3.44914e+06	2.8694e+06	3.87011e+06	4.00087e+06	5.54643e+06	5.77868e+06	5.70752e+06	6.34006e+06
NDUA4_HUMAN	O00483	Cytochrome c oxidase subunit NDUFA4	NDUFA4	3.3199e+06	2.62515e+06	3.21254e+06	3.38123e+06	5.00525e+06	4.70815e+06	4.49193e+06	4.83013e+06
GPNMB_HUMAN	Q14956-2	Isoform 2 of Transmembrane glycoprotein NMB	GPNMB	4.68937e+06	3.74922e+06	4.41103e+06	4.79663e+06	6.03759e+06	6.22423e+06	6.45105e+06	6.56003e+06
ATPO_HUMAN	P48047	ATP synthase subunit O, mitochondrial	ATP5O	5.16426e+06	4.90415e+06	5.59483e+06	5.90165e+06	6.97597e+06	7.40618e+06	7.54765e+06	7.82436e+06
INO1_HUMAN	Q9NPH2-2	Isoform 2 of Inositol-3-phosphate synthase 1	ISYNA1	1.17362e+06	971605	1.22625e+06	1.14776e+06	1.4023e+06	1.57924e+06	1.62706e+06	1.61189e+06
CYTB_HUMAN	P04080	Cystatin-B	CSTB	5.35364e+06	4.60507e+06	4.92174e+06	4.9128e+06	6.88121e+06	6.23216e+06	6.40788e+06	6.30334e+06
PUF60_HUMAN	Q9UHX1-4	Isoform 4 of Poly(U)-binding-splicing factor PUF60	PUF60	3.10147e+06	2.75815e+06	2.82825e+06	2.91778e+06	3.5145e+06	3.67476e+06	3.59714e+06	3.74597e+06
ACTZ_HUMAN	P61163	Alpha-centractin	ACTR1A	2.20371e+06	2.0948e+06	2.35958e+06	1.97459e+06	1.44389e+06	1.10559e+06	1.38014e+06	1.26483e+06
SPRC_HUMAN	P09486	SPARC	SPARC	3.53843e+06	2.93483e+06	3.54513e+06	3.44487e+06	1.59577e+06	2.03839e+06	2.21433e+06	2.07003e+06
TIPRL_HUMAN	O75663-2	Isoform 2 of TIP41-like protein	TIPRL	791863	742296	792297	846452	534559	413782	396369	352819
CALD1_HUMAN	Q05682-5	Isoform 5 of Caldesmon	CALD1	966772	786145	972755	925229	532940	482004	439610	491863
OFUT1_HUMAN	Q9H488-2	Isoform 2 of GDP-fucose protein O-fucosyltransferase 1	POFUT1	830887	687695	854909	915504	487337	447775	355591	451494
LMAN1_HUMAN	P49257	Protein ERGIC-53	LMAN1	1.18607e+06	1.03601e+06	1.25708e+06	1.22919e+06	711627	496056	473913	468293
IMA3_HUMAN	O00629	Importin subunit alpha-3	KPNA4	950412	832747	1.03857e+06	970492	508158	341278	344754	350730
SRP72_HUMAN	O76094-2	Isoform 2 of Signal recognition particle subunit SRP72	SRP72	620265	487298	634573	622559	195611	242149	214561	242185
CTNA1_HUMAN	P35221	Catenin alpha-1	CTNNA1	2.97049e+06	3.07131e+06	3.07944e+06	2.70917e+06	393855	1.25386e+06	1.20766e+06	1.28255e+06
CYFP1_HUMAN	Q7L576	Cytoplasmic FMR1-interacting protein 1	CYFIP1	587698	509974	625960	703171	230580	189965	189722	150983
AMPN_HUMAN	P15144	Aminopeptidase N	ANPEP	2.9397e+06	2.24134e+06	3.015e+06	2.8757e+06	509737	725596	854694	806550
ZYX_HUMAN	Q15942-2	Isoform 2 of Zyxin	ZYX	684337	499237	674328	642535	185438	150804	150798	166941
KYNU_HUMAN	Q16719	Kynureninase	KYNU	1.31493e+06	1.14227e+06	1.38545e+06	1.21817e+06	399251	256213	302076	315241
NNMT_HUMAN	P40261	Nicotinamide N-methyltransferase	NNMT	1.35837e+06	1.53036e+06	1.93963e+06	1.9102e+06	607036	360379	307674	323854
SH3K1_HUMAN	Q96B97-3	Isoform 3 of SH3 domain-containing kinase-binding protein 1	SH3KBP1	723631	611794	871446	730905	111742	121920	133467	119890
IMPA3_HUMAN	Q9NX62	Inositol monophosphatase 3	IMPAD1	312570	286845	299537	300176	0	0	0	0
RBM12_HUMAN	Q9NTZ6	RNA-binding protein 12	RBM12	97941.7	87246.6	91307.1	88323.3	0	0	0	0
MYCBP_HUMAN	Q99417	c-Myc-binding protein	MYCBP	322888	282462	284562	296570	0	0	0	0
SNUT1_HUMAN	O43290	U4/U6.U5 tri-snRNP-associated protein 1	SART1	255235	228731	263194	270653	0	0	0	0
TGM2_HUMAN	P21980	Protein-glutamine gamma-glutamyltransferase 2	TGM2	953780	760779	892187	872209	0	0	0	0
CD81_HUMAN	P60033	CD81 antigen	CD81	321517	403168	355654	359606	0	0	0	0
P3H1_HUMAN	Q32P28-4	Isoform 4 of Prolyl 3-hydroxylase 1	P3H1	478637	400494	476819	515606	0	0	0	0
CA123_HUMAN	Q9NWV4	UPF0587 protein C1orf123	C1orf123	307367	267603	295785	343744	0	0	0	0
XPP1_HUMAN	Q9NQW7	Xaa-Pro aminopeptidase 1	XPNPEP1	735253	562961	622168	641519	0	0	0	0
CARM1_HUMAN	Q86X55	Histone-arginine methyltransferase CARM1	CARM1	116551	94604.9	91928.9	109278	0	0	0	0
5NTD_HUMAN	P21589-2	Isoform 2 of 5-nucleotidase	NT5E	265052	200192	258641	240952	0	0	0	0
PCYOX_HUMAN	Q9UHG3-2	Isoform 2 of Prenylcysteine oxidase 1	PCYOX1	619367	554511	740959	622719	0	0	0	0
GALC_HUMAN	P54803	Galactocerebrosidase	GALC	5.76231e+06	4.41534e+06	5.89782e+06	5.56924e+06	0	0	0	0
CRIP2_HUMAN	P52943	Cysteine-rich protein 2	CRIP2	679723	504095	575630	647544	0	0	0	0
PPIL1_HUMAN	Q9Y3C6	Peptidyl-prolyl cis-trans isomerase-like 1	PPIL1	495625	375397	469573	378415	0	0	0	0
OSBP1_HUMAN	P22059	Oxysterol-binding protein 1	OSBP	337810	274462	240470	307594	0	0	0	0
CAB39_HUMAN	Q9Y376	Calcium-binding protein 39	CAB39	183606	162309	199081	232479	0	0	0	0
NDUV2_HUMAN	P19404	NADH dehydrogenase [ubiquinone] flavoprotein 2, mitochondrial	NDUFV2	193200	132749	169142	178914	0	0	0	0
ABHDA_HUMAN	Q9NUJ1	Mycophenolic acid acyl-glucuronide esterase, mitochondrial	ABHD10	238691	202423	278724	292334	0	0	0	0
GLYG_HUMAN	P46976-3	Isoform GN-1S of Glycogenin-1	GYG1	485799	325519	430600	452325	0	0	0	0
EIF2A_HUMAN	Q9BY44-3	Isoform 3 of Eukaryotic translation initiation factor 2A	EIF2A	372317	268520	412213	388027	0	0	0	0
LIPB1_HUMAN	Q86W92-3	Isoform 3 of Liprin-beta-1	PPFIBP1	153037	197312	234951	222331	0	0	0	0
