# Supplementary material for: The Pro-Oncogenic Sphingolipid-Metabolizing Enzyme β-Galactosylceramidase Modulates the Proteomic Landscape in BRAF(V600E)-Mutated Human Melanoma Cells
Source: Int J Mol Sci. 2023 Jun 23;24(13):10555. doi: 10.3390/ijms241310555 (PMC10342161; doi:10.3390/ijms241310555)
Supplement: Supplementary file 1 [file ijms-24-10555-s001.zip › Table S3 - A375 mock vs A375 upGALC cells.xlsx]

## Sheet: Legend
Supplementary Table S3
Database of the proteins differentially expressed in A375-upGALC versus A375-mock cells.
Columns: UniprotKB/Swiss-Prot identifier, isoform identifier, description of the protein, gene name, quantification of the protein levels in four biological replicates of A375-upGALC cells, quantification of the protein levels in four biological replicates of A375-mock cells.
Rows are ordered according to the increasing value of the ratio between mean protein levels in A375-upGALC cells over A375-mock cells. Rows 2-185: proteins more expressed in A375-mock cells; rows 186-448: proteins more expressed in A375-upGALC cells.
BKY 447 discoveries

## Sheet: A375-upGALC vs. mock cells
UniProtKB/Swiss-Prot_ID	Uniprot-isoform_ID	Description	Host	Gene	A375-upGALC_1	A375-upGALC_2	A375-upGALC_3	A375-upGALC_4	A375-Mock_1	A375-Mock_2	A375-Mock_3	A375-Mock_4
TXTP_HUMAN	P53007	Tricarboxylate transport protein, mitochondrial	Homo sapiens	SLC25A1	0	0	0	0	273073	266378	255839	268329
GRWD1_HUMAN	Q9BQ67	Glutamate-rich WD repeat-containing protein 1	Homo sapiens	GRWD1	0	0	0	0	408417	391505	409563	374086
BRK1_HUMAN	Q8WUW1	Protein BRICK1	Homo sapiens	BRK1	0	0	0	0	181843	172531	192147	180953
ACOT1_HUMAN	Q86TX2	Acyl-coenzyme A thioesterase 1	Homo sapiens	ACOT1	0	0	0	0	192437	198798	193090	177691
LSM8_HUMAN	O95777	U6 snRNA-associated Sm-like protein LSm8	Homo sapiens	LSM8	0	0	0	0	537909	492758	491656	482281
CISD2_HUMAN	Q8N5K1	CDGSH iron-sulfur domain-containing protein 2	Homo sapiens	CISD2	0	0	0	0	300721	295793	329501	301406
PIHD1_HUMAN	Q9NWS0-3	Isoform 3 of PIH1 domain-containing protein 1	Homo sapiens	PIH1D1	0	0	0	0	384922	437508	424577	421537
SDHB_HUMAN	P21912	Succinate dehydrogenase [ubiquinone] iron-sulfur subunit, mitochondrial	Homo sapiens	SDHB	0	0	0	0	670076	675474	615287	607544
KAD3_HUMAN	Q9UIJ7-2	Isoform 2 of GTP:AMP phosphotransferase AK3, mitochondrial	Homo sapiens	AK3	0	0	0	0	162345	171065	150061	155669
SOX5_HUMAN	P35711-3	Isoform 3 of Transcription factor SOX-5	Homo sapiens	SOX5	0	0	0	0	715638	769764	711104	802625
MUC18_HUMAN	P43121-2	Isoform 2 of Cell surface glycoprotein MUC18	Homo sapiens	MCAM	0	0	0	0	491024	459280	514709	453033
CPNE1_HUMAN	Q99829	Copine-1	Homo sapiens	CPNE1	0	0	0	0	309200	359407	349899	327960
IF4G2_HUMAN	P78344-2	Isoform 2 of Eukaryotic translation initiation factor 4 gamma 2	Homo sapiens	EIF4G2	0	0	0	0	282933	253552	241484	247609
STT3B_HUMAN	Q8TCJ2	Dolichyl-diphosphooligosaccharide--protein glycosyltransferase subunit STT3B	Homo sapiens	STT3B	0	0	0	0	332455	336945	353085	294804
TSN_HUMAN	Q15631	Translin	Homo sapiens	TSN	0	0	0	0	250978	215547	260005	256549
COF2_HUMAN	Q9Y281-3	Isoform 3 of Cofilin-2	Homo sapiens	CFL2	0	0	0	0	256936	257637	240559	213897
ABRAL_HUMAN	Q9P1F3	Costars family protein ABRACL	Homo sapiens	ABRACL	0	0	0	0	423337	379908	357141	350104
ACO13_HUMAN	Q9NPJ3-2	Isoform 2 of Acyl-coenzyme A thioesterase 13	Homo sapiens	ACOT13	0	0	0	0	294763	231586	265690	272826
TBB6_HUMAN	Q9BUF5	Tubulin beta-6 chain	Homo sapiens	TUBB6	0	0	0	0	459976	437238	564018	501542
ACSL4_HUMAN	O60488-2	Isoform Short of Long-chain-fatty-acid--CoA ligase 4	Homo sapiens	ACSL4	0	0	0	0	446437	386515	392763	494316
UQCC2_HUMAN	Q9BRT2	Ubiquinol-cytochrome-c reductase complex assembly factor 2	Homo sapiens	UQCC2	0	0	0	0	248013	309923	254558	306817
RPF2_HUMAN	Q9H7B2	Ribosome production factor 2 homolog	Homo sapiens	RPF2	0	0	0	0	525113	403265	440836	501152
PGRC2_HUMAN	O15173-2	Isoform 2 of Membrane-associated progesterone receptor component 2	Homo sapiens	PGRMC2	0	0	0	0	505703	657086	504190	635244
GLCM_HUMAN	P04062-4	Isoform 4 of Glucosylceramidase	Homo sapiens	GBA	0	0	0	0	657261	639517	482813	509625
ULA1_HUMAN	Q13564-3	Isoform 3 of NEDD8-activating enzyme E1 regulatory subunit	Homo sapiens	NAE1	0	0	0	0	414772	519327	504272	370067
GON7_HUMAN	Q9BXV9	EKC/KEOPS complex subunit GON7	Homo sapiens	GON7	0	0	0	0	215865	180625	219439	274129
TBL2_HUMAN	Q9Y4P3	Transducin beta-like protein 2	Homo sapiens	TBL2	0	0	0	0	336955	386138	315769	485888
MTX2_HUMAN	O75431-2	Isoform 2 of Metaxin-2	Homo sapiens	MTX2	0	0	0	0	506099	367771	317883	422349
TMED5_HUMAN	Q9Y3A6	Transmembrane emp24 domain-containing protein 5	Homo sapiens	TMED5	0	0	0	0	171201	208153	272721	272994
GNS_HUMAN	P15586-2	Isoform 2 of N-acetylglucosamine-6-sulfatase	Homo sapiens	GNS	0	0	0	0	310968	364495	255198	472740
GGH_HUMAN	Q92820	Gamma-glutamyl hydrolase	Homo sapiens	GGH	0	0	0	0	987243	970459	604484	577740
H31_HUMAN	P68431	Histone H3.1	Homo sapiens	HIST1H3A	0	0	0	0	1.99332e+06	2.73988e+06	4.58359e+06	3.2669e+06
THIM_HUMAN	P42765	3-ketoacyl-CoA thiolase, mitochondrial	Homo sapiens	ACAA2	0	0	0	0	410117	467612	470389	186152
MPPB_HUMAN	O75439	Mitochondrial-processing peptidase subunit beta	Homo sapiens	PMPCB	0	0	0	0	1.00057e+06	996931	891048	324375
DBNL_HUMAN	Q9UJU6-6	Isoform 6 of Drebrin-like protein	Homo sapiens	DBNL	0	0	356235	374328	2.11876e+06	1.94465e+06	1.67749e+06	2.05558e+06
GRSF1_HUMAN	Q12849-5	Isoform 2 of G-rich sequence factor 1	Homo sapiens	GRSF1	66576.3	64676.4	71031.9	120996	726560	690349	768388	704150
SUCB1_HUMAN	Q9P2R7-2	Isoform 2 of Succinate--CoA ligase [ADP-forming] subunit beta, mitochondrial	Homo sapiens	SUCLA2	0	0	0	198904	391498	401788	375908	388782
SC31A_HUMAN	O94979-7	Isoform 7 of Protein transport protein Sec31A	Homo sapiens	SEC31A	0	0	0	454456	599309	738388	688986	733052
ACADM_HUMAN	P11310	Medium-chain specific acyl-CoA dehydrogenase, mitochondrial	Homo sapiens	ACADM	211876	443965	455013	373836	1.92446e+06	1.88461e+06	2.02676e+06	2.0332e+06
LSM4_HUMAN	Q9Y4Z0	U6 snRNA-associated Sm-like protein LSm4	Homo sapiens	LSM4	0	358614	378923	275896	1.16744e+06	1.11999e+06	1.17597e+06	1.25786e+06
CRK_HUMAN	P46108	Adapter molecule crk	Homo sapiens	CRK	167626	154772	141204	172703	701220	592556	560411	567887
IDHP_HUMAN	P48735-2	Isoform 2 of Isocitrate dehydrogenase [NADP], mitochondrial	Homo sapiens	IDH2	434361	397110	435550	471890	1.86903e+06	1.71657e+06	1.43094e+06	1.41195e+06
ACON_HUMAN	Q99798	Aconitate hydratase, mitochondrial	Homo sapiens	ACO2	638010	661040	584147	731990	2.12427e+06	1.95553e+06	1.74753e+06	1.73883e+06
VATC1_HUMAN	P21283	V-type proton ATPase subunit C 1	Homo sapiens	ATP6V1C1	188276	254399	203564	270996	619579	704641	656961	649350
TM9S2_HUMAN	Q99805	Transmembrane 9 superfamily member 2	Homo sapiens	TM9SF2	476440	399188	404403	429313	1.26566e+06	1.29514e+06	1.12809e+06	1.21066e+06
NNTM_HUMAN	Q13423	NAD(P) transhydrogenase, mitochondrial	Homo sapiens	NNT	987812	519136	495006	502274	2.35459e+06	1.65298e+06	1.66486e+06	1.50013e+06
SEC63_HUMAN	Q9UGP8	Translocation protein SEC63 homolog	Homo sapiens	SEC63	135288	136213	165137	172085	332039	374217	332440	372460
IDI1_HUMAN	Q13907	Isopentenyl-diphosphate Delta-isomerase 1	Homo sapiens	IDI1	363194	328792	286670	305990	845342	678471	753675	587882
GLSK_HUMAN	O94925-3	Isoform 3 of Glutaminase kidney isoform, mitochondrial	Homo sapiens	GLS	404238	320453	428081	425899	778950	857813	875182	970708
DNJB1_HUMAN	P25685	DnaJ homolog subfamily B member 1	Homo sapiens	DNAJB1	519532	442508	590314	559287	1.30998e+06	1.39473e+06	815344	1.11747e+06
CIRBP_HUMAN	Q14011	Cold-inducible RNA-binding protein	Homo sapiens	CIRBP	697099	709756	482436	833999	1.46459e+06	1.52159e+06	1.4346e+06	1.53642e+06
SPB6_HUMAN	P35237	Serpin B6	Homo sapiens	SERPINB6	1.9628e+06	1.35317e+06	1.90079e+06	1.49739e+06	3.75033e+06	3.6028e+06	3.82363e+06	3.40407e+06
NOC2L_HUMAN	Q9Y3T9	Nucleolar complex protein 2 homolog	Homo sapiens	NOC2L	312888	291546	313583	420193	706618	801194	719884	659827
PAIP2_HUMAN	Q9BPZ3	Polyadenylate-binding protein-interacting protein 2	Homo sapiens	PAIP2	669559	592761	305917	689954	1.10564e+06	1.24707e+06	1.19566e+06	1.24183e+06
ACOD_HUMAN	O00767	Acyl-CoA desaturase	Homo sapiens	SCD	274037	309524	290301	323688	641945	593396	633432	661597
ARP19_HUMAN	P56211-2	Isoform ARPP-16 of cAMP-regulated phosphoprotein 19	Homo sapiens	ARPP19	484578	527968	563825	353215	1.0306e+06	798122	1.13432e+06	1.06504e+06
PLST_HUMAN	P13797	Plastin-3	Homo sapiens	PLS3	1.47388e+06	1.45566e+06	1.55217e+06	2.23014e+06	3.66621e+06	3.83572e+06	3.34097e+06	3.14265e+06
SF3A2_HUMAN	Q15428	Splicing factor 3A subunit 2	Homo sapiens	SF3A2	343412	227216	295770	467078	699028	658768	768122	629288
UCRI_HUMAN	P47985	Cytochrome b-c1 complex subunit Rieske, mitochondrial	Homo sapiens	UQCRFS1	712228	611438	329897	796801	1.24827e+06	1.29891e+06	1.17982e+06	1.24584e+06
HEXB_HUMAN	P07686	Beta-hexosaminidase subunit beta	Homo sapiens	HEXB	2.42712e+06	2.3971e+06	2.50874e+06	2.63186e+06	5.29285e+06	5.04507e+06	4.75498e+06	4.97656e+06
CDV3_HUMAN	Q9UKY7	Protein CDV3 homolog	Homo sapiens	CDV3	472366	456154	519410	555130	1.26006e+06	968303	822394	906423
DRB4_HUMAN	P13762	HLA class II histocompatibility antigen, DR beta 4 chain	Homo sapiens	HLA-DRB4	473702	491263	454957	518914	1.09511e+06	982692	836264	888275
NOLC1_HUMAN	Q14978	Nucleolar and coiled-body phosphoprotein 1	Homo sapiens	NOLC1	2.02636e+06	2.16326e+06	1.96576e+06	2.15318e+06	3.24265e+06	4.16188e+06	4.61847e+06	4.19143e+06
PIR_HUMAN	O00625	Pirin	Homo sapiens	PIR	429340	455081	387287	346552	855144	748164	772947	767778
SYUA_HUMAN	P37840	Alpha-synuclein	Homo sapiens	SNCA	163697	162156	159573	162197	320142	358858	260554	282524
MYO1C_HUMAN	O00159-2	Isoform 2 of Unconventional myosin-Ic	Homo sapiens	MYO1C	466755	455160	227969	501216	612365	867891	770594	841871
CHSP1_HUMAN	Q9Y2V2	Calcium-regulated heat-stable protein 1	Homo sapiens	CARHSP1	792122	682651	655748	1.14667e+06	1.35412e+06	1.46166e+06	1.47635e+06	1.76266e+06
NNMT_HUMAN	P40261	Nicotinamide N-methyltransferase	Homo sapiens	NNMT	464596	452885	513102	481099	922570	894654	905302	799330
NAMPT_HUMAN	P43490	Nicotinamide phosphoribosyltransferase	Homo sapiens	NAMPT	2.74895e+06	2.78511e+06	2.72129e+06	3.14669e+06	5.29295e+06	5.54896e+06	5.25375e+06	4.85454e+06
CNN3_HUMAN	Q15417-3	Isoform 3 of Calponin-3	Homo sapiens	CNN3	1.56628e+06	1.43085e+06	1.91833e+06	1.12191e+06	2.52108e+06	3.1348e+06	2.86225e+06	2.21267e+06
EFGM_HUMAN	Q96RP9	Elongation factor G, mitochondrial	Homo sapiens	GFM1	100999	107385	110227	88099.8	188439	182436	133307	210668
G3BP2_HUMAN	Q9UN86-2	Isoform B of Ras GTPase-activating protein-binding protein 2	Homo sapiens	G3BP2	670238	624759	690347	561857	1.1744e+06	1.21354e+06	1.13249e+06	912524
VINC_HUMAN	P18206	Vinculin	Homo sapiens	VCL	3.74415e+06	3.6338e+06	3.82129e+06	3.6192e+06	6.60496e+06	6.53864e+06	6.14069e+06	6.35077e+06
HYEP_HUMAN	P07099	Epoxide hydrolase 1	Homo sapiens	EPHX1	170855	179268	188778	184241	312320	348381	274305	304969
RAGP1_HUMAN	P46060	Ran GTPase-activating protein 1	Homo sapiens	RANGAP1	391569	557101	418783	450312	790432	797389	749592	777798
P5CR2_HUMAN	Q96C36	Pyrroline-5-carboxylate reductase 2	Homo sapiens	PYCR2	335297	327414	357432	368483	562959	538890	628232	643672
SDHA_HUMAN	P31040	Succinate dehydrogenase [ubiquinone] flavoprotein subunit, mitochondrial	Homo sapiens	SDHA	1.3246e+06	1.18078e+06	1.15592e+06	1.34144e+06	2.343e+06	2.37611e+06	1.85473e+06	1.92921e+06
RDH11_HUMAN	Q8TC12	Retinol dehydrogenase 11	Homo sapiens	RDH11	336277	320069	297015	273037	517774	493599	490997	557243
TMEDA_HUMAN	P49755	Transmembrane emp24 domain-containing protein 10	Homo sapiens	TMED10	1.09733e+06	1.5108e+06	1.62393e+06	1.48063e+06	2.50254e+06	2.44983e+06	2.42766e+06	2.11937e+06
KTHY_HUMAN	P23919-2	Isoform 2 of Thymidylate kinase	Homo sapiens	DTYMK	93627.1	112732	114772	91526.1	177188	153453	193456	154422
BZW2_HUMAN	Q9Y6E2	Basic leucine zipper and W2 domain-containing protein 2	Homo sapiens	BZW2	1.41577e+06	1.24615e+06	1.66363e+06	1.70498e+06	2.17613e+06	2.33828e+06	2.68281e+06	2.63007e+06
RBM3_HUMAN	P98179	RNA-binding protein 3	Homo sapiens	RBM3	2.68304e+06	2.57806e+06	2.4548e+06	2.4123e+06	3.74907e+06	3.84499e+06	4.66068e+06	4.05282e+06
CATA_HUMAN	P04040	Catalase	Homo sapiens	CAT	643910	438895	754904	813554	1.17092e+06	1.05503e+06	1.16004e+06	846024
FAF2_HUMAN	Q96CS3	FAS-associated factor 2	Homo sapiens	FAF2	210796	172002	206063	261359	360364	341881	323395	323295
CMC2_HUMAN	Q9UJS0	Calcium-binding mitochondrial carrier protein Aralar2	Homo sapiens	SLC25A13	1.64999e+06	1.83275e+06	1.7535e+06	1.59577e+06	2.83851e+06	2.90608e+06	2.43544e+06	2.53309e+06
ODO1_HUMAN	Q02218-2	Isoform 2 of 2-oxoglutarate dehydrogenase, mitochondrial	Homo sapiens	OGDH	864737	935002	941796	891718	1.43099e+06	1.43687e+06	1.40366e+06	1.40338e+06
MARCS_HUMAN	P29966	Myristoylated alanine-rich C-kinase substrate	Homo sapiens	MARCKS	328184	276877	302682	313359	500362	424132	468631	509703
IPO7_HUMAN	O95373	Importin-7	Homo sapiens	IPO7	3.54934e+06	3.53298e+06	3.56442e+06	4.04711e+06	5.85905e+06	5.88794e+06	5.46898e+06	5.68065e+06
GMFB_HUMAN	P60983	Glia maturation factor beta	Homo sapiens	GMFB	548943	538286	494185	697437	1.0082e+06	848533	859124	817266
COPD_HUMAN	P48444	Coatomer subunit delta	Homo sapiens	ARCN1	2.33305e+06	2.40586e+06	2.87349e+06	2.0548e+06	3.70137e+06	3.67523e+06	3.78948e+06	3.80988e+06
LTOR5_HUMAN	O43504	Ragulator complex protein LAMTOR5	Homo sapiens	LAMTOR5	632901	604340	647742	712288	957248	875770	1.15794e+06	1.03076e+06
GSTK1_HUMAN	Q9Y2Q3	Glutathione S-transferase kappa 1	Homo sapiens	GSTK1	1.04852e+06	1.03142e+06	1.1298e+06	1.0778e+06	1.89066e+06	1.65869e+06	1.56406e+06	1.44869e+06
PPCE_HUMAN	P48147	Prolyl endopeptidase	Homo sapiens	PREP	1.55158e+06	1.56997e+06	1.5748e+06	1.40052e+06	2.24817e+06	2.31596e+06	2.39671e+06	2.32189e+06
FAKD4_HUMAN	Q969Z0	FAST kinase domain-containing protein 4	Homo sapiens	TBRG4	344614	309652	373105	320086	508658	442865	502542	586524
THIC_HUMAN	Q9BWD1	Acetyl-CoA acetyltransferase, cytosolic	Homo sapiens	ACAT2	2.26893e+06	2.03271e+06	2.10014e+06	1.99244e+06	3.38625e+06	2.78019e+06	3.22488e+06	3.24697e+06
IMA1_HUMAN	P52292	Importin subunit alpha-1	Homo sapiens	KPNA2	2.05208e+06	2.1546e+06	1.81309e+06	2.21541e+06	2.77216e+06	3.00805e+06	2.92011e+06	3.6853e+06
B2MG_HUMAN	P61769	Beta-2-microglobulin	Homo sapiens	B2M	1.9136e+06	1.77998e+06	1.45023e+06	2.04938e+06	2.52011e+06	2.73546e+06	2.6223e+06	2.66425e+06
LA_HUMAN	P05455	Lupus La protein	Homo sapiens	SSB	2.13234e+06	1.98427e+06	1.87722e+06	2.25748e+06	3.24555e+06	2.85392e+06	2.9387e+06	3.05058e+06
E2AK2_HUMAN	P19525-2	Isoform 2 of Interferon-induced, double-stranded RNA-activated protein kinase	Homo sapiens	EIF2AK2	348410	330259	257466	411589	452425	510812	553106	456028
COPE_HUMAN	O14579	Coatomer subunit epsilon	Homo sapiens	COPE	1.25892e+06	1.18294e+06	1.50549e+06	1.16464e+06	1.60259e+06	1.7903e+06	1.98922e+06	2.02541e+06
TFR1_HUMAN	P02786	Transferrin receptor protein 1	Homo sapiens	TFRC	4.20769e+06	4.46269e+06	4.68281e+06	4.24022e+06	7.00486e+06	6.43549e+06	5.59157e+06	6.43082e+06
ABCF1_HUMAN	Q8NE71-2	Isoform 2 of ATP-binding cassette sub-family F member 1	Homo sapiens	ABCF1	1.32494e+06	1.42111e+06	1.46654e+06	1.61554e+06	2.09066e+06	1.94874e+06	2.25875e+06	2.12572e+06
SYIM_HUMAN	Q9NSE4	Isoleucine--tRNA ligase, mitochondrial	Homo sapiens	IARS2	1.59901e+06	1.82212e+06	1.91635e+06	2.1077e+06	3.00963e+06	2.59847e+06	2.46162e+06	2.67905e+06
PLAP_HUMAN	Q9Y263	Phospholipase A-2-activating protein	Homo sapiens	PLAA	285860	362365	390843	332909	397080	503925	511807	552199
HPCL1_HUMAN	P37235	Hippocalcin-like protein 1	Homo sapiens	HPCAL1	5.11907e+06	6.19118e+06	6.12795e+06	7.73597e+06	8.69775e+06	8.47229e+06	9.07161e+06	9.73447e+06
ROA1_HUMAN	P09651-2	Isoform A1-A of Heterogeneous nuclear ribonucleoprotein A1	Homo sapiens	HNRNPA1	4.04293e+07	5.29218e+07	5.42636e+07	6.34125e+07	7.20766e+07	7.43756e+07	7.75932e+07	7.5287e+07
AIFM1_HUMAN	O95831-3	Isoform 3 of Apoptosis-inducing factor 1, mitochondrial	Homo sapiens	AIFM1	1.13959e+06	1.071e+06	1.58536e+06	1.447e+06	1.96444e+06	1.8734e+06	1.65131e+06	1.93467e+06
PSME2_HUMAN	Q9UL46	Proteasome activator complex subunit 2	Homo sapiens	PSME2	2.95723e+06	2.19635e+06	2.60577e+06	3.16836e+06	3.83898e+06	3.56961e+06	4.04967e+06	3.98858e+06
NUDT5_HUMAN	Q9UKK9	ADP-sugar pyrophosphatase	Homo sapiens	NUDT5	1.598e+06	1.37217e+06	1.60809e+06	2.16439e+06	2.21379e+06	2.3109e+06	2.54713e+06	2.45906e+06
DNM1L_HUMAN	O00429-4	Isoform 3 of Dynamin-1-like protein	Homo sapiens	DNM1L	2.92628e+06	2.84123e+06	2.7907e+06	3.07086e+06	3.88746e+06	4.62848e+06	3.76906e+06	4.1175e+06
TECR_HUMAN	Q9NZ01	Very-long-chain enoyl-CoA reductase	Homo sapiens	TECR	824238	865956	895844	960484	1.24567e+06	1.28652e+06	1.16004e+06	1.29549e+06
CYB5B_HUMAN	O43169	Cytochrome b5 type B	Homo sapiens	CYB5B	1.95634e+06	1.66675e+06	1.71719e+06	2.19235e+06	2.54232e+06	2.64514e+06	2.4164e+06	2.98534e+06
PSB7_HUMAN	Q99436	Proteasome subunit beta type-7	Homo sapiens	PSMB7	4.76451e+06	4.49095e+06	3.80668e+06	4.26025e+06	5.65248e+06	5.92664e+06	6.46268e+06	6.26582e+06
DX39A_HUMAN	O00148	ATP-dependent RNA helicase DDX39A	Homo sapiens	DDX39A	3.93328e+06	3.59205e+06	3.52906e+06	3.64011e+06	4.80961e+06	5.04259e+06	5.368e+06	5.30968e+06
MCM7_HUMAN	P33993	DNA replication licensing factor MCM7	Homo sapiens	MCM7	1.94466e+06	1.70318e+06	2.07242e+06	2.32349e+06	2.83928e+06	2.84314e+06	2.85374e+06	2.46496e+06
PSA2_HUMAN	P25787	Proteasome subunit alpha type-2	Homo sapiens	PSMA2	6.36641e+06	5.93066e+06	6.37398e+06	6.30132e+06	8.55434e+06	8.26717e+06	8.73076e+06	8.54463e+06
ARC1B_HUMAN	O15143	Actin-related protein 2/3 complex subunit 1B	Homo sapiens	ARPC1B	4.02e+06	4.17323e+06	4.18076e+06	2.93368e+06	5.22197e+06	5.15166e+06	5.07458e+06	5.4061e+06
DEST_HUMAN	P60981-2	Isoform 2 of Destrin	Homo sapiens	DSTN	4.77698e+06	4.58054e+06	4.61511e+06	5.54374e+06	6.47285e+06	6.46836e+06	6.90588e+06	6.72864e+06
SF01_HUMAN	Q15637-4	Isoform 4 of Splicing factor 1	Homo sapiens	SF1	2.69507e+06	1.9891e+06	2.68169e+06	2.81842e+06	3.63463e+06	3.18535e+06	3.48004e+06	3.53322e+06
DPA1_HUMAN	P20036	HLA class II histocompatibility antigen, DP alpha 1 chain	Homo sapiens	HLA-DPA1	1.53489e+06	1.54723e+06	1.99283e+06	1.91384e+06	2.3572e+06	2.44552e+06	2.38573e+06	2.27179e+06
QCR9_HUMAN	Q9UDW1	Cytochrome b-c1 complex subunit 9	Homo sapiens	UQCR10	600084	613880	672769	740102	905457	899246	920912	820506
THOC4_HUMAN	Q86V81	THO complex subunit 4	Homo sapiens	ALYREF	5.40839e+06	5.41801e+06	6.25516e+06	5.18398e+06	7.59838e+06	6.89335e+06	7.85618e+06	7.65217e+06
ML12A_HUMAN	P19105	Myosin regulatory light chain 12A	Homo sapiens	MYL12A	6.58527e+06	6.61621e+06	6.75108e+06	5.95566e+06	8.78176e+06	9.72043e+06	8.8398e+06	7.42471e+06
CPIN1_HUMAN	Q6FI81	Anamorsin	Homo sapiens	CIAPIN1	1.49436e+06	1.43932e+06	1.29869e+06	1.37532e+06	1.88468e+06	1.70989e+06	1.9049e+06	1.97219e+06
MCM2_HUMAN	P49736	DNA replication licensing factor MCM2	Homo sapiens	MCM2	1.58988e+06	1.77377e+06	1.68211e+06	1.59715e+06	2.24315e+06	2.26692e+06	2.16793e+06	2.08709e+06
IF5A1_HUMAN	P63241	Eukaryotic translation initiation factor 5A-1	Homo sapiens	EIF5A	3.85558e+07	4.74103e+07	4.58087e+07	3.93135e+07	5.30135e+07	5.49237e+07	5.80672e+07	5.89541e+07
NTF2_HUMAN	P61970	Nuclear transport factor 2	Homo sapiens	NUTF2	5.80647e+06	5.07745e+06	4.82916e+06	4.54129e+06	6.49806e+06	6.51298e+06	6.6813e+06	6.6467e+06
SURF4_HUMAN	O15260-3	Isoform 3 of Surfeit locus protein 4	Homo sapiens	SURF4	2.41387e+06	2.30376e+06	1.90777e+06	2.0199e+06	2.93044e+06	2.56969e+06	2.67247e+06	2.93346e+06
SMRC1_HUMAN	Q92922	SWI/SNF complex subunit SMARCC1	Homo sapiens	SMARCC1	594139	576861	534244	624803	720370	791687	807480	659950
DYHC1_HUMAN	Q14204	Cytoplasmic dynein 1 heavy chain 1	Homo sapiens	DYNC1H1	1.15417e+07	1.11422e+07	1.05992e+07	1.1249e+07	1.54195e+07	1.4815e+07	1.34067e+07	1.32066e+07
FABP5_HUMAN	Q01469	Fatty acid-binding protein, epidermal	Homo sapiens	FABP5	5.54954e+06	5.42746e+06	6.04053e+06	5.74126e+06	7.45691e+06	7.14632e+06	7.20488e+06	7.16909e+06
SYVC_HUMAN	P26640	Valine--tRNA ligase	Homo sapiens	VARS	3.98093e+06	3.80737e+06	4.1156e+06	3.55886e+06	5.06311e+06	5.26365e+06	4.29759e+06	5.01954e+06
PFD5_HUMAN	Q99471	Prefoldin subunit 5	Homo sapiens	PFDN5	3.15115e+06	3.17312e+06	3.03182e+06	2.83303e+06	3.79784e+06	3.9531e+06	3.80687e+06	3.85798e+06
SCRB2_HUMAN	Q14108	Lysosome membrane protein 2	Homo sapiens	SCARB2	1.58309e+06	1.54536e+06	1.60167e+06	1.78082e+06	2.34551e+06	1.89593e+06	2.01275e+06	1.9674e+06
RL29_HUMAN	P47914	60S ribosomal protein L29	Homo sapiens	RPL29	2.64041e+06	2.84595e+06	2.68668e+06	2.68338e+06	3.67664e+06	3.65529e+06	2.99811e+06	3.32747e+06
SEPT2_HUMAN	Q15019	Septin-2	Homo sapiens	SEPT2	4.7526e+06	4.93489e+06	5.10065e+06	4.68048e+06	6.31612e+06	6.35928e+06	6.32105e+06	5.46811e+06
HCDH_HUMAN	Q16836	Hydroxyacyl-coenzyme A dehydrogenase, mitochondrial	Homo sapiens	HADH	1.39562e+06	1.25206e+06	1.14941e+06	1.36159e+06	1.77536e+06	1.48279e+06	1.70468e+06	1.49913e+06
GDIR1_HUMAN	P52565	Rho GDP-dissociation inhibitor 1	Homo sapiens	ARHGDIA	1.39329e+07	1.25915e+07	1.36894e+07	1.5086e+07	1.6445e+07	1.77995e+07	1.6297e+07	1.84393e+07
U2AF2_HUMAN	P26368-2	Isoform 2 of Splicing factor U2AF 65 kDa subunit	Homo sapiens	U2AF2	8.90719e+06	1.0075e+07	9.90332e+06	9.17579e+06	1.15315e+07	1.26054e+07	1.2407e+07	1.04781e+07
CX6B1_HUMAN	P14854	Cytochrome c oxidase subunit 6B1	Homo sapiens	COX6B1	2.09204e+06	1.97827e+06	1.86222e+06	2.33004e+06	2.51818e+06	2.59965e+06	2.56819e+06	2.486e+06
PFD6_HUMAN	O15212	Prefoldin subunit 6	Homo sapiens	PFDN6	1.64554e+06	1.68034e+06	1.5947e+06	1.66316e+06	1.93982e+06	2.19481e+06	1.9093e+06	2.03765e+06
TYRP2_HUMAN	P40126	L-dopachrome tautomerase	Homo sapiens	DCT	1.58988e+06	1.36272e+06	1.32491e+06	1.2879e+06	1.75865e+06	1.5798e+06	1.78058e+06	1.65377e+06
VATB2_HUMAN	P21281	V-type proton ATPase subunit B, brain isoform	Homo sapiens	ATP6V1B2	1.74428e+06	1.65159e+06	1.65637e+06	1.71897e+06	2.11055e+06	1.89819e+06	2.0653e+06	2.11737e+06
SPB1_HUMAN	Q8IY81	pre-rRNA processing protein FTSJ3	Homo sapiens	FTSJ3	2.88576e+06	3.50049e+06	3.45532e+06	3.3107e+06	3.96124e+06	3.97778e+06	3.74865e+06	4.11327e+06
DNJC8_HUMAN	O75937	DnaJ homolog subfamily C member 8	Homo sapiens	DNAJC8	1.96881e+06	1.75133e+06	1.62525e+06	1.97052e+06	2.20423e+06	2.12551e+06	2.07345e+06	2.32857e+06
DHB12_HUMAN	Q53GQ0	Very-long-chain 3-oxoacyl-CoA reductase	Homo sapiens	HSD17B12	3.86983e+06	4.00576e+06	4.04129e+06	3.64175e+06	4.70174e+06	4.11941e+06	4.84241e+06	4.85254e+06
LPPRC_HUMAN	P42704	Leucine-rich PPR motif-containing protein, mitochondrial	Homo sapiens	LRPPRC	1.45006e+07	1.38232e+07	1.28794e+07	1.35076e+07	1.6644e+07	1.63013e+07	1.55756e+07	1.60968e+07
TXD17_HUMAN	Q9BRA2	Thioredoxin domain-containing protein 17	Homo sapiens	TXNDC17	4.28517e+06	4.17422e+06	4.08184e+06	4.72734e+06	4.84225e+06	5.18745e+06	5.28671e+06	4.98703e+06
AAAT_HUMAN	Q15758	Neutral amino acid transporter B(0)	Homo sapiens	SLC1A5	316283	339278	356989	347937	369856	397972	399483	428317
RL21_HUMAN	P46778	60S ribosomal protein L21	Homo sapiens	RPL21	8.42918e+06	8.41982e+06	9.12082e+06	9.57007e+06	9.96128e+06	1.02214e+07	1.0641e+07	1.07334e+07
SYNC_HUMAN	O43776	Asparagine--tRNA ligase, cytoplasmic	Homo sapiens	NARS	8.68577e+06	8.66152e+06	9.12507e+06	8.56547e+06	9.87919e+06	1.0856e+07	1.00166e+07	9.9528e+06
SP16H_HUMAN	Q9Y5B9	FACT complex subunit SPT16	Homo sapiens	SUPT16H	5.79556e+06	5.92131e+06	5.76197e+06	5.84216e+06	7.1953e+06	6.74149e+06	6.39173e+06	6.74534e+06
QCR2_HUMAN	P22695	Cytochrome b-c1 complex subunit 2, mitochondrial	Homo sapiens	UQCRC2	2.75629e+06	2.8109e+06	2.94629e+06	2.76551e+06	3.31817e+06	3.15291e+06	3.33337e+06	3.28305e+06
RS24_HUMAN	P62847-2	Isoform 2 of 40S ribosomal protein S24	Homo sapiens	RPS24	5.92859e+06	6.20604e+06	6.06213e+06	5.35857e+06	6.99346e+06	6.49703e+06	7.11892e+06	6.69402e+06
SSRP1_HUMAN	Q08945	FACT complex subunit SSRP1	Homo sapiens	SSRP1	6.58594e+06	7.03829e+06	6.9955e+06	7.67211e+06	8.5468e+06	7.9643e+06	8.37765e+06	7.89722e+06
IPO5_HUMAN	O00410	Importin-5	Homo sapiens	IPO5	1.68528e+07	1.61949e+07	1.5317e+07	1.51112e+07	1.88612e+07	1.75635e+07	1.85354e+07	1.81921e+07
PUR9_HUMAN	P31939	Bifunctional purine biosynthesis protein PURH	Homo sapiens	ATIC	1.75118e+07	1.7145e+07	1.64147e+07	1.5775e+07	1.91307e+07	1.93699e+07	1.83422e+07	1.97898e+07
GLYC_HUMAN	P34896-2	Isoform 2 of Serine hydroxymethyltransferase, cytosolic	Homo sapiens	SHMT1	1.4328e+06	1.43016e+06	1.46956e+06	1.5353e+06	1.62992e+06	1.58497e+06	1.74716e+06	1.75375e+06
ROA3_HUMAN	P51991-2	Isoform 2 of Heterogeneous nuclear ribonucleoprotein A3	Homo sapiens	HNRNPA3	9.63611e+06	9.94499e+06	1.00259e+07	9.80853e+06	1.1067e+07	1.10285e+07	1.13038e+07	1.15421e+07
PTPA_HUMAN	Q15257-3	Isoform 3 of Serine/threonine-protein phosphatase 2A activator	Homo sapiens	PTPA	1.38004e+06	1.45291e+06	1.49908e+06	1.59854e+06	1.72794e+06	1.67863e+06	1.64023e+06	1.71478e+06
THIO_HUMAN	P10599	Thioredoxin	Homo sapiens	TXN	2.98639e+07	3.06502e+07	3.25191e+07	3.30201e+07	3.5567e+07	3.61002e+07	3.5888e+07	3.48479e+07
RRS1_HUMAN	Q15050	Ribosome biogenesis regulatory protein homolog	Homo sapiens	RRS1	484767	460506	442198	498457	550106	537704	493213	545842
PSA5_HUMAN	P28066	Proteasome subunit alpha type-5	Homo sapiens	PSMA5	1.24523e+07	1.23631e+07	1.28134e+07	1.1818e+07	1.33606e+07	1.35657e+07	1.4476e+07	1.42331e+07
GLYM_HUMAN	P34897-3	Isoform 3 of Serine hydroxymethyltransferase, mitochondrial	Homo sapiens	SHMT2	1.52531e+07	1.42534e+07	1.40789e+07	1.4737e+07	1.63456e+07	1.53216e+07	1.68417e+07	1.70944e+07
RS27A_HUMAN	P62979	Ubiquitin-40S ribosomal protein S27a	Homo sapiens	RPS27A	9.7845e+07	9.55215e+07	9.60628e+07	9.97934e+07	1.04528e+08	1.1589e+08	1.0662e+08	1.09917e+08
TBB4B_HUMAN	P68371	Tubulin beta-4B chain	Homo sapiens	TUBB4B	2.0041e+08	1.92116e+08	1.84148e+08	1.7856e+08	2.13682e+08	2.01093e+08	2.19155e+08	2.13073e+08
HNRPF_HUMAN	P52597	Heterogeneous nuclear ribonucleoprotein F	Homo sapiens	HNRNPF	1.60658e+07	1.5046e+07	1.44797e+07	1.52334e+07	1.6532e+07	1.6145e+07	1.75805e+07	1.75854e+07
EF2_HUMAN	P13639	Elongation factor 2	Homo sapiens	EEF2	1.44149e+08	1.45547e+08	1.43005e+08	1.51162e+08	1.5517e+08	1.66441e+08	1.62466e+08	1.64798e+08
GBB1_HUMAN	P62873	Guanine nucleotide-binding protein G(I)/G(S)/G(T) subunit beta-1	Homo sapiens	GNB1	1.08773e+07	1.0583e+07	1.11151e+07	1.14258e+07	1.22674e+07	1.26722e+07	1.21388e+07	1.16757e+07
NP1L1_HUMAN	P55209	Nucleosome assembly protein 1-like 1	Homo sapiens	NAP1L1	1.9815e+07	2.09937e+07	2.00339e+07	1.88436e+07	2.22238e+07	2.23944e+07	2.23687e+07	2.1167e+07
CPNE3_HUMAN	O75131	Copine-3	Homo sapiens	CPNE3	7.96152e+06	7.76834e+06	8.47233e+06	7.88965e+06	8.55907e+06	8.97877e+06	9.00853e+06	8.90079e+06
KHDR1_HUMAN	Q07666	KH domain-containing, RNA-binding, signal transduction-associated protein 1	Homo sapiens	KHDRBS1	7.91911e+06	8.17919e+06	8.13313e+06	7.58607e+06	8.27428e+06	8.67137e+06	9.12489e+06	8.89734e+06
TBB5_HUMAN	P07437	Tubulin beta chain	Homo sapiens	TUBB	6.95719e+07	6.62881e+07	6.36841e+07	6.51635e+07	7.25372e+07	7.08413e+07	7.64222e+07	7.07868e+07
NPM_HUMAN	P06748	Nucleophosmin	Homo sapiens	NPM1	1.38817e+08	1.35967e+08	1.36545e+08	1.38452e+08	1.43929e+08	1.5231e+08	1.54529e+08	1.52663e+08
RS2_HUMAN	P15880	40S ribosomal protein S2	Homo sapiens	RPS2	3.55669e+07	3.48641e+07	3.52321e+07	3.58355e+07	4.08108e+07	3.86515e+07	3.79369e+07	3.75455e+07
DDX3X_HUMAN	O00571-2	Isoform 2 of ATP-dependent RNA helicase DDX3X	Homo sapiens	DDX3X	1.41711e+07	1.44946e+07	1.44278e+07	1.49008e+07	1.53944e+07	1.54196e+07	1.6145e+07	1.60901e+07
RL3_HUMAN	P39023	60S ribosomal protein L3	Homo sapiens	RPL3	3.28462e+07	3.19862e+07	3.32104e+07	3.07577e+07	3.52213e+07	3.46861e+07	3.53662e+07	3.4623e+07
SET_HUMAN	Q01105-2	Isoform 2 of Protein SET	Homo sapiens	SET	2.15205e+07	2.14574e+07	2.15267e+07	2.22032e+07	2.2951e+07	2.43172e+07	2.30196e+07	2.37489e+07
ACTN4_HUMAN	O43707	Alpha-actinin-4	Homo sapiens	ACTN4	1.14382e+08	1.11895e+08	1.1083e+08	1.10966e+08	1.1969e+08	1.24717e+08	1.20838e+08	1.18928e+08
HNRPU_HUMAN	Q00839-2	Isoform 2 of Heterogeneous nuclear ribonucleoprotein U	Homo sapiens	HNRNPU	7.40815e+07	7.4264e+07	7.62212e+07	7.08585e+07	7.59423e+07	8.07478e+07	8.01017e+07	8.11443e+07
EF1D_HUMAN	P29692	Elongation factor 1-delta	Homo sapiens	EEF1D	1.73782e+07	1.64421e+07	1.63251e+07	1.67022e+07	1.76473e+07	1.77974e+07	1.79568e+07	1.85395e+07
EF1B_HUMAN	P24534	Elongation factor 1-beta	Homo sapiens	EEF1B2	2.3896e+07	2.40802e+07	2.3969e+07	2.35712e+07	2.52407e+07	2.55201e+07	2.55162e+07	2.58676e+07
HSP7C_HUMAN	P11142	Heat shock cognate 71 kDa protein	Homo sapiens	HSPA8	3.14881e+08	3.09308e+08	3.10386e+08	3.19771e+08	3.25096e+08	3.35296e+08	3.30875e+08	3.3955e+08
FAS_HUMAN	P49327	Fatty acid synthase	Homo sapiens	FASN	7.17226e+07	7.11991e+07	7.31075e+07	7.55193e+07	7.7611e+07	7.62855e+07	7.7031e+07	7.76751e+07
NUCL_HUMAN	P19338	Nucleolin	Homo sapiens	NCL	7.87681e+07	7.70562e+07	7.59977e+07	7.72766e+07	7.3868e+07	7.40856e+07	7.30156e+07	7.53694e+07
EIF3K_HUMAN	Q9UBQ5	Eukaryotic translation initiation factor 3 subunit K	Homo sapiens	EIF3K	3.31857e+06	3.30574e+06	3.32509e+06	3.22567e+06	3.14299e+06	3.11874e+06	3.10166e+06	3.13208e+06
6PGL_HUMAN	O95336	6-phosphogluconolactonase	Homo sapiens	PGLS	5.48932e+06	5.44636e+06	5.25483e+06	5.39472e+06	5.13689e+06	4.98331e+06	5.26574e+06	4.99171e+06
HYOU1_HUMAN	Q9Y4L1	Hypoxia up-regulated protein 1	Homo sapiens	HYOU1	2.45473e+07	2.52479e+07	2.35126e+07	2.4482e+07	2.26584e+07	2.31769e+07	2.26314e+07	2.29662e+07
PGM2_HUMAN	Q96G03	Phosphoglucomutase-2	Homo sapiens	PGM2	3.64596e+06	3.53367e+06	3.78178e+06	3.64238e+06	3.33623e+06	3.34962e+06	3.2757e+06	3.41498e+06
CAZA1_HUMAN	P52907	F-actin-capping protein subunit alpha-1	Homo sapiens	CAPZA1	1.23788e+07	1.2046e+07	1.28756e+07	1.27014e+07	1.12466e+07	1.16073e+07	1.16288e+07	1.11285e+07
MAT2B_HUMAN	Q9NZL9-2	Isoform 2 of Methionine adenosyltransferase 2 subunit beta	Homo sapiens	MAT2B	1.83256e+06	1.8617e+06	1.85741e+06	1.85677e+06	1.72968e+06	1.72315e+06	1.70495e+06	1.60011e+06
PPIB_HUMAN	P23284	Peptidyl-prolyl cis-trans isomerase B	Homo sapiens	PPIB	5.85968e+07	5.97969e+07	6.06571e+07	5.60597e+07	5.42148e+07	5.30289e+07	5.27242e+07	5.39997e+07
PHB_HUMAN	P35232	Prohibitin	Homo sapiens	PHB	2.8429e+07	2.74898e+07	2.83341e+07	2.95409e+07	2.57467e+07	2.57723e+07	2.58531e+07	2.5911e+07
PGK1_HUMAN	P00558	Phosphoglycerate kinase 1	Homo sapiens	PGK1	1.33829e+08	1.32393e+08	1.37998e+08	1.27682e+08	1.17034e+08	1.21796e+08	1.24372e+08	1.18371e+08
HSP76_HUMAN	P17066	Heat shock 70 kDa protein 6	Homo sapiens	HSPA6	1.82309e+07	1.78086e+07	1.87948e+07	1.80727e+07	1.72234e+07	1.65115e+07	1.58887e+07	1.6383e+07
RL34_HUMAN	P49207	60S ribosomal protein L34	Homo sapiens	RPL34	1.3708e+07	1.40998e+07	1.4159e+07	1.31196e+07	1.25793e+07	1.28414e+07	1.22074e+07	1.22335e+07
MDHM_HUMAN	P40926	Malate dehydrogenase, mitochondrial	Homo sapiens	MDH2	7.72619e+07	7.42768e+07	7.73962e+07	7.71985e+07	7.11186e+07	6.52074e+07	6.9902e+07	7.0523e+07
LRC59_HUMAN	Q96AG4	Leucine-rich repeat-containing protein 59	Homo sapiens	LRRC59	2.10574e+07	2.07879e+07	2.09703e+07	2.16578e+07	1.94783e+07	1.91501e+07	1.86444e+07	1.84939e+07
RS30_HUMAN	P62861	40S ribosomal protein S30	Homo sapiens	FAU	4.63026e+06	5.01946e+06	4.93978e+06	4.9265e+06	4.30107e+06	4.33584e+06	4.2433e+06	4.5477e+06
ATP5I_HUMAN	P56385	ATP synthase subunit e, mitochondrial	Homo sapiens	ATP5I	1.18011e+06	1.1218e+06	1.15432e+06	1.19403e+06	1.04866e+06	1.06821e+06	966046	1.06862e+06
STMN2_HUMAN	Q93045	Stathmin-2	Homo sapiens	STMN2	1.92929e+06	1.96507e+06	1.98528e+06	1.84241e+06	1.81476e+06	1.72423e+06	1.65735e+06	1.69574e+06
DPM3_HUMAN	Q9P2X0	Dolichol-phosphate mannosyltransferase subunit 3	Homo sapiens	DPM3	376541	369395	408147	382579	345202	350116	335287	340373
RU2A_HUMAN	P09661	U2 small nuclear ribonucleoprotein A	Homo sapiens	SNRPA1	3.96211e+06	4.04032e+06	3.88108e+06	4.15393e+06	3.55738e+06	3.46581e+06	3.65453e+06	3.60169e+06
NDUB4_HUMAN	O95168-2	Isoform 2 of NADH dehydrogenase [ubiquinone] 1 beta subcomplex subunit 4	Homo sapiens	NDUFB4	436509	434159	433673	418001	381928	405420	356170	386845
DPYL2_HUMAN	Q16555	Dihydropyrimidinase-related protein 2	Homo sapiens	DPYSL2	7.863e+06	8.17663e+06	8.18396e+06	7.91523e+06	6.81896e+06	7.04759e+06	7.30101e+06	7.19068e+06
PDCD6_HUMAN	O75340	Programmed cell death protein 6	Homo sapiens	PDCD6	5.1597e+06	5.76467e+06	5.26454e+06	5.30163e+06	4.84158e+06	4.65618e+06	4.70444e+06	4.75746e+06
PEA15_HUMAN	Q15121	Astrocytic phosphoprotein PEA-15	Homo sapiens	PEA15	518397	468894	468187	476274	396162	442423	420054	439629
ORN_HUMAN	Q9Y3B8-2	Isoform 2 of Oligoribonuclease, mitochondrial	Homo sapiens	REXO2	1.31369e+06	1.21287e+06	1.30954e+06	1.23852e+06	1.14407e+06	1.09919e+06	1.10804e+06	1.10712e+06
HSPB1_HUMAN	P04792	Heat shock protein beta-1	Homo sapiens	HSPB1	1.07364e+07	1.04737e+07	1.03965e+07	1.01565e+07	9.20754e+06	8.7438e+06	9.1606e+06	9.56991e+06
KCY_HUMAN	P30085	UMP-CMP kinase	Homo sapiens	CMPK1	4.95832e+06	5.18713e+06	5.31396e+06	5.6357e+06	4.67441e+06	4.5346e+06	4.63678e+06	4.68097e+06
PABP4_HUMAN	Q13310-2	Isoform 2 of Polyadenylate-binding protein 4	Homo sapiens	PABPC4	6.1313e+06	6.19334e+06	6.1089e+06	6.59218e+06	5.36895e+06	5.66138e+06	5.34026e+06	5.58022e+06
MTPN_HUMAN	P58546	Myotrophin	Homo sapiens	MTPN	3.95165e+06	3.87797e+06	3.79857e+06	3.91485e+06	3.37554e+06	3.50677e+06	3.33887e+06	3.39628e+06
RAB6A_HUMAN	P20340-2	Isoform 2 of Ras-related protein Rab-6A	Homo sapiens	RAB6A	5.18085e+06	5.42214e+06	5.9105e+06	5.44448e+06	4.82912e+06	4.9638e+06	4.66681e+06	4.77238e+06
DDB1_HUMAN	Q16531	DNA damage-binding protein 1	Homo sapiens	DDB1	8.56477e+06	8.47781e+06	8.94646e+06	8.79524e+06	7.87998e+06	7.5309e+06	7.55461e+06	7.4924e+06
1433S_HUMAN	P31947-2	Isoform 2 of 14-3-3 protein sigma	Homo sapiens	SFN	9.3321e+06	8.94261e+06	9.027e+06	9.008e+06	8.3807e+06	7.91084e+06	7.65687e+06	7.83877e+06
IF4E_HUMAN	P06730	Eukaryotic translation initiation factor 4E	Homo sapiens	EIF4E	2.3345e+06	2.48521e+06	2.25215e+06	2.52214e+06	2.13837e+06	2.13305e+06	2.062e+06	2.0597e+06
TPM3_HUMAN	P06753-2	Isoform 2 of Tropomyosin alpha-3 chain	Homo sapiens	TPM3	3.40763e+07	3.54135e+07	3.45503e+07	3.09958e+07	2.98896e+07	2.86707e+07	2.95261e+07	2.99157e+07
SYJ2B_HUMAN	P57105	Synaptojanin-2-binding protein	Homo sapiens	SYNJ2BP	295979	289705	292583	308900	257265	253886	273326	250493
RL19_HUMAN	P84098	60S ribosomal protein L19	Homo sapiens	RPL19	1.03218e+07	1.06017e+07	1.04983e+07	1.02973e+07	9.07263e+06	9.29501e+06	8.89345e+06	9.08026e+06
RS25_HUMAN	P62851	40S ribosomal protein S25	Homo sapiens	RPS25	2.24066e+07	2.22726e+07	2.21896e+07	2.25295e+07	1.93731e+07	1.9925e+07	1.88604e+07	1.97018e+07
ATP5L_HUMAN	O75964	ATP synthase subunit g, mitochondrial	Homo sapiens	ATP5L	1.48101e+06	1.46374e+06	1.52944e+06	1.43566e+06	1.32717e+06	1.29999e+06	1.27778e+06	1.22947e+06
BCCIP_HUMAN	Q9P287	BRCA2 and CDKN1A-interacting protein	Homo sapiens	BCCIP	2.39584e+06	2.327e+06	2.63868e+06	2.45979e+06	2.26468e+06	2.11408e+06	2.18807e+06	1.96217e+06
RL35_HUMAN	P42766	60S ribosomal protein L35	Homo sapiens	RPL35	7.78497e+06	7.99331e+06	7.98056e+06	7.56566e+06	6.7445e+06	6.74321e+06	6.80847e+06	6.87093e+06
PSMD2_HUMAN	Q13200	26S proteasome non-ATPase regulatory subunit 2	Homo sapiens	PSMD2	7.22491e+06	6.93619e+06	7.20287e+06	7.03093e+06	6.48666e+06	6.19858e+06	5.76881e+06	6.10584e+06
MTAP_HUMAN	Q13126	S-methyl-5-thioadenosine phosphorylase	Homo sapiens	MTAP	2.61302e+07	2.53671e+07	2.66669e+07	2.55376e+07	2.188e+07	2.2403e+07	2.20821e+07	2.31232e+07
ACSL3_HUMAN	O95573	Long-chain-fatty-acid--CoA ligase 3	Homo sapiens	ACSL3	1.45095e+07	1.44671e+07	1.53114e+07	1.4824e+07	1.29009e+07	1.26841e+07	1.26514e+07	1.23727e+07
SYIC_HUMAN	P41252	Isoleucine--tRNA ligase, cytoplasmic	Homo sapiens	IARS	1.19903e+07	1.04727e+07	1.19553e+07	1.143e+07	9.64829e+06	9.68508e+06	1.00074e+07	9.91093e+06
PYR1_HUMAN	P27708	CAD protein	Homo sapiens	CAD	3.80359e+06	3.92217e+06	3.64873e+06	3.96801e+06	3.15506e+06	3.42205e+06	2.99207e+06	3.52665e+06
RS16_HUMAN	P62249	40S ribosomal protein S16	Homo sapiens	RPS16	2.47977e+07	2.43697e+07	2.6665e+07	2.34679e+07	2.25126e+07	2.25237e+07	1.93026e+07	2.04133e+07
SYLC_HUMAN	Q9P2J5	Leucine--tRNA ligase, cytoplasmic	Homo sapiens	LARS	1.06428e+07	1.03162e+07	1.02447e+07	1.09121e+07	9.05766e+06	8.75447e+06	8.97548e+06	9.12101e+06
DENR_HUMAN	O43583	Density-regulated protein	Homo sapiens	DENR	1.63485e+06	1.75074e+06	1.61921e+06	1.49411e+06	1.37208e+06	1.38147e+06	1.42902e+06	1.35539e+06
YTHD2_HUMAN	Q9Y5A9-2	Isoform 2 of YTH domain-containing family protein 2	Homo sapiens	YTHDF2	481728	514745	497872	441154	383743	408147	417042	440130
S10AD_HUMAN	Q99584	Protein S100-A13	Homo sapiens	S100A13	2.10418e+07	2.12969e+07	2.14795e+07	2.13983e+07	1.81708e+07	1.88149e+07	1.73544e+07	1.81643e+07
PLEC_HUMAN	Q15149	Plectin	Homo sapiens	PLEC	8.91298e+07	9.12003e+07	8.74985e+07	8.46004e+07	7.29447e+07	7.89909e+07	7.42525e+07	7.35034e+07
AKA12_HUMAN	Q02952-3	Isoform 3 of A-kinase anchor protein 12	Homo sapiens	AKAP12	2.37335e+07	2.27078e+07	2.36342e+07	2.31618e+07	1.92533e+07	1.99908e+07	1.96569e+07	2.02062e+07
SARNP_HUMAN	P82979	SAP domain-containing ribonucleoprotein	Homo sapiens	SARNP	3.02602e+06	2.88859e+06	2.95478e+06	2.59759e+06	2.43291e+06	2.49467e+06	2.37904e+06	2.40929e+06
MCM5_HUMAN	P33992	DNA replication licensing factor MCM5	Homo sapiens	MCM5	2.57963e+06	2.76217e+06	2.43415e+06	2.39781e+06	2.15884e+06	2.08078e+06	2.23522e+06	2.11481e+06
PRS7_HUMAN	P35998	26S proteasome regulatory subunit 7	Homo sapiens	PSMC2	5.80914e+06	5.45355e+06	5.75311e+06	5.15538e+06	4.80536e+06	4.2037e+06	4.90622e+06	4.75879e+06
PYC_HUMAN	P11498-2	Isoform 2 of Pyruvate carboxylase, mitochondrial	Homo sapiens	PC	378322	346987	352566	328060	308051	294101	272969	307552
CLCB_HUMAN	P09497-2	Isoform Non-brain of Clathrin light chain B	Homo sapiens	CLTB	791510	750959	813172	844971	687507	645058	647019	698939
ELOB_HUMAN	Q15370	Elongin-B	Homo sapiens	ELOB	5.15269e+06	5.27721e+06	5.27331e+06	5.46061e+06	4.4241e+06	4.67968e+06	4.2639e+06	4.29052e+06
CAZA2_HUMAN	P47755	F-actin-capping protein subunit alpha-2	Homo sapiens	CAPZA2	2.66122e+06	2.52371e+06	2.51657e+06	2.80658e+06	2.40287e+06	2.18899e+06	2.02886e+06	2.12316e+06
CATL1_HUMAN	P07711	Cathepsin L1	Homo sapiens	CTSL	491646	491047	478192	443018	428147	395752	374892	379853
ITPA_HUMAN	Q9BY32	Inosine triphosphate pyrophosphatase	Homo sapiens	ITPA	3.23953e+06	2.9197e+06	2.77929e+06	3.25943e+06	2.37941e+06	2.70474e+06	2.46446e+06	2.55792e+06
IMA7_HUMAN	O60684	Importin subunit alpha-7	Homo sapiens	KPNA6	2.09627e+06	1.98939e+06	1.85968e+06	1.77767e+06	1.58241e+06	1.64317e+06	1.56177e+06	1.60133e+06
DDX6_HUMAN	P26196	Probable ATP-dependent RNA helicase DDX6	Homo sapiens	DDX6	3.14213e+06	3.12005e+06	2.95845e+06	3.01909e+06	2.42586e+06	2.44929e+06	2.66404e+06	2.47887e+06
NDUS2_HUMAN	O75306-2	Isoform 2 of NADH dehydrogenase [ubiquinone] iron-sulfur protein 2, mitochondrial	Homo sapiens	NDUFS2	827956	791316	940240	895396	670732	714988	734679	705564
RECQ1_HUMAN	P46063	ATP-dependent DNA helicase Q1	Homo sapiens	RECQL	3.43089e+06	3.60633e+06	3.62468e+06	3.14468e+06	3.07414e+06	2.98886e+06	2.54237e+06	2.66681e+06
FAM3C_HUMAN	Q92520	Protein FAM3C	Homo sapiens	FAM3C	3.06164e+06	3.05074e+06	3.09877e+06	2.7257e+06	2.34068e+06	2.42127e+06	2.41466e+06	2.39493e+06
SPRC_HUMAN	P09486	SPARC	Homo sapiens	SPARC	2.38482e+06	2.08991e+06	2.24366e+06	2.09208e+06	1.8445e+06	1.73749e+06	1.74515e+06	1.711e+06
SYFB_HUMAN	Q9NSD9-2	Isoform 2 of Phenylalanine--tRNA ligase beta subunit	Homo sapiens	FARSB	1.02612e+06	1.03939e+06	1.03031e+06	1.01971e+06	840707	853696	814603	763903
IF4B_HUMAN	P23588	Eukaryotic translation initiation factor 4B	Homo sapiens	EIF4B	2.9776e+06	2.82695e+06	2.83549e+06	2.68162e+06	2.42827e+06	2.22898e+06	2.06969e+06	2.23516e+06
RAC1_HUMAN	P63000	Ras-related C3 botulinum toxin substrate 1	Homo sapiens	RAC1	4.20824e+06	4.51822e+06	4.44018e+06	3.87114e+06	3.47616e+06	3.46549e+06	3.26343e+06	3.257e+06
PSA3_HUMAN	P25788-2	Isoform 2 of Proteasome subunit alpha type-3	Homo sapiens	PSMA3	4.13076e+06	3.93724e+06	4.33636e+06	4.44039e+06	3.50774e+06	3.26447e+06	3.27185e+06	3.24831e+06
RL31_HUMAN	P62899	60S ribosomal protein L31	Homo sapiens	RPL31	9.71793e+06	9.41707e+06	9.48086e+06	8.53625e+06	7.36854e+06	7.28687e+06	7.09182e+06	7.52046e+06
DHB4_HUMAN	P51659	Peroxisomal multifunctional enzyme type 2	Homo sapiens	HSD17B4	4.80203e+06	4.4303e+06	4.10909e+06	4.41872e+06	3.19427e+06	3.74055e+06	3.70772e+06	3.32881e+06
PP2AA_HUMAN	P67775	Serine/threonine-protein phosphatase 2A catalytic subunit alpha isoform	Homo sapiens	PPP2CA	4.86637e+06	4.98657e+06	4.73411e+06	4.61951e+06	3.84922e+06	3.42216e+06	3.98604e+06	3.8238e+06
LIS1_HUMAN	P43034	Platelet-activating factor acetylhydrolase IB subunit alpha	Homo sapiens	PAFAH1B1	3.69472e+06	3.91508e+06	4.09523e+06	3.32431e+06	2.81291e+06	2.55848e+06	3.13123e+06	3.07585e+06
TXNL1_HUMAN	O43396	Thioredoxin-like protein 1	Homo sapiens	TXNL1	1.90336e+06	1.82783e+06	1.83205e+06	1.73169e+06	1.42085e+06	1.33416e+06	1.40073e+06	1.44157e+06
RALY_HUMAN	Q9UKM9-2	Isoform 1 of RNA-binding protein Raly	Homo sapiens	RALY	4.1872e+06	4.78858e+06	4.68583e+06	4.79738e+06	4.00885e+06	3.40383e+06	3.32477e+06	3.39282e+06
KAD1_HUMAN	P00568	Adenylate kinase isoenzyme 1	Homo sapiens	AK1	2.09204e+06	1.92864e+06	2.09986e+06	2.33105e+06	1.63948e+06	1.67378e+06	1.54675e+06	1.57728e+06
IDH3A_HUMAN	P50213	Isocitrate dehydrogenase [NAD] subunit alpha, mitochondrial	Homo sapiens	IDH3A	4.22105e+06	3.94245e+06	3.99254e+06	3.48303e+06	3.06854e+06	3.2248e+06	2.31697e+06	3.26011e+06
THIL_HUMAN	P24752	Acetyl-CoA acetyltransferase, mitochondrial	Homo sapiens	ACAT1	9.09955e+06	9.36243e+06	1.00815e+07	1.0509e+07	7.73107e+06	7.25519e+06	7.54463e+06	6.96668e+06
EIF3C_HUMAN	Q99613-2	Isoform 2 of Eukaryotic translation initiation factor 3 subunit C	Homo sapiens	EIF3C	6.82906e+06	6.0876e+06	6.66895e+06	6.30535e+06	5.15205e+06	4.78951e+06	5.33092e+06	4.25923e+06
SRRT_HUMAN	Q9BXP5-5	Isoform 5 of Serrate RNA effector molecule homolog	Homo sapiens	SRRT	2.56816e+06	2.21988e+06	2.35758e+06	2.0718e+06	1.7065e+06	1.71657e+06	1.78836e+06	1.74006e+06
S26A2_HUMAN	P50443	Sulfate transporter	Homo sapiens	SLC26A2	3.50848e+06	4.21478e+06	3.50039e+06	3.80374e+06	2.93971e+06	2.81964e+06	2.66185e+06	2.87311e+06
ABCE1_HUMAN	P61221	ATP-binding cassette sub-family E member 1	Homo sapiens	ABCE1	3.61513e+06	3.55572e+06	3.75462e+06	3.69831e+06	2.82112e+06	2.67812e+06	2.70552e+06	2.77291e+06
UBP5_HUMAN	P45974-2	Isoform Short of Ubiquitin carboxyl-terminal hydrolase 5	Homo sapiens	USP5	4.54332e+06	4.54855e+06	4.26469e+06	4.09914e+06	3.25386e+06	3.2718e+06	3.11786e+06	3.41643e+06
FKB1A_HUMAN	P62942	Peptidyl-prolyl cis-trans isomerase FKBP1A	Homo sapiens	FKBP1A	4.10293e+06	4.10038e+06	3.59233e+06	3.27719e+06	3.22585e+06	3.00966e+06	2.48946e+06	2.47643e+06
PUR1_HUMAN	Q06203	Amidophosphoribosyltransferase	Homo sapiens	PPAT	429051	451300	456475	417031	307790	350698	324448	317772
LRC47_HUMAN	Q8N1G4	Leucine-rich repeat-containing protein 47	Homo sapiens	LRRC47	3.43557e+06	4.08e+06	4.10089e+06	4.00302e+06	3.2498e+06	2.48907e+06	3.15055e+06	2.6942e+06
ETFB_HUMAN	P38117	Electron transfer flavoprotein subunit beta	Homo sapiens	ETFB	7.89094e+06	7.66968e+06	7.87937e+06	7.93135e+06	5.80506e+06	6.1768e+06	5.71727e+06	5.43894e+06
NDUAD_HUMAN	Q9P0J0	NADH dehydrogenase [ubiquinone] 1 alpha subcomplex subunit 13	Homo sapiens	NDUFA13	522927	454658	542872	532116	425124	359655	345514	372071
PRS6A_HUMAN	P17980	26S proteasome regulatory subunit 6A	Homo sapiens	PSMC3	5.97957e+06	5.9987e+06	5.88324e+06	5.73232e+06	4.34829e+06	4.34878e+06	4.22426e+06	4.28662e+06
SPY4_HUMAN	Q9C004	Protein sprouty homolog 4	Homo sapiens	SPRY4	2.79314e+06	2.79732e+06	2.78183e+06	3.03042e+06	2.16647e+06	2.06957e+06	2.08791e+06	1.98332e+06
GTF2I_HUMAN	P78347-2	Isoform 2 of General transcription factor II-I	Homo sapiens	GTF2I	1.47299e+06	1.40732e+06	1.30793e+06	1.33325e+06	1.00704e+06	1.09229e+06	1.00001e+06	908683
DDX21_HUMAN	Q9NR30-2	Isoform 2 of Nucleolar RNA helicase 2	Homo sapiens	DDX21	2.2244e+07	2.17961e+07	2.17247e+07	2.43232e+07	1.6446e+07	1.72423e+07	1.51682e+07	1.60322e+07
LETM1_HUMAN	O95202	Mitochondrial proton/calcium exchanger protein	Homo sapiens	LETM1	5.63749e+06	5.48535e+06	4.40878e+06	5.39208e+06	3.91537e+06	3.74982e+06	3.46594e+06	3.93781e+06
GSHB_HUMAN	P48637	Glutathione synthetase	Homo sapiens	GSS	4.93906e+06	4.99416e+06	4.55513e+06	4.98369e+06	3.41252e+06	3.24172e+06	3.66341e+06	3.68686e+06
SF3A3_HUMAN	Q12874	Splicing factor 3A subunit 3	Homo sapiens	SF3A3	2.70219e+06	2.88317e+06	2.72384e+06	2.67381e+06	1.90814e+06	2.16463e+06	1.80896e+06	2.01583e+06
DAZP1_HUMAN	Q96EP5-2	Isoform 2 of DAZ-associated protein 1	Homo sapiens	DAZAP1	821867	904274	783779	878731	550878	692601	633176	547256
GALE_HUMAN	Q14376	UDP-glucose 4-epimerase	Homo sapiens	GALE	1.72691e+06	2.22952e+06	2.17539e+06	2.44303e+06	1.62635e+06	1.2558e+06	1.52616e+06	1.71456e+06
PAIP1_HUMAN	Q9H074-3	Isoform 3 of Polyadenylate-binding protein-interacting protein 1	Homo sapiens	PAIP1	1.35032e+06	1.34736e+06	1.26144e+06	1.30503e+06	928152	1.05788e+06	860589	909518
TRXR1_HUMAN	Q16881-5	Isoform 5 of Thioredoxin reductase 1, cytoplasmic	Homo sapiens	TXNRD1	3.40807e+06	3.40193e+06	3.28728e+06	3.56302e+06	2.47685e+06	2.28977e+06	2.37703e+06	2.53421e+06
S61A1_HUMAN	P61619	Protein transport protein Sec61 subunit alpha isoform 1	Homo sapiens	SEC61A1	2.87652e+06	2.9577e+06	3.2571e+06	3.25389e+06	2.27782e+06	2.17143e+06	2.29189e+06	1.9949e+06
KINH_HUMAN	P33176	Kinesin-1 heavy chain	Homo sapiens	KIF5B	2.12911e+06	2.12575e+06	1.88882e+06	2.1722e+06	1.55798e+06	1.4178e+06	1.26643e+06	1.6413e+06
MP2K1_HUMAN	Q02750-2	Isoform 2 of Dual specificity mitogen-activated protein kinase kinase 1	Homo sapiens	MAP2K1	1.73226e+06	1.50666e+06	1.47739e+06	1.70662e+06	1.14591e+06	1.0911e+06	1.16297e+06	1.12448e+06
NDUBA_HUMAN	O96000	NADH dehydrogenase [ubiquinone] 1 beta subcomplex subunit 10	Homo sapiens	NDUFB10	1.27851e+06	1.29656e+06	1.35499e+06	1.34358e+06	996321	957665	886571	867322
GRHPR_HUMAN	Q9UBQ7	Glyoxylate reductase/hydroxypyruvate reductase	Homo sapiens	GRHPR	2.34385e+06	2.37928e+06	2.37842e+06	2.4613e+06	1.67183e+06	1.59025e+06	1.81381e+06	1.63195e+06
NDUS1_HUMAN	P28331-4	Isoform 4 of NADH-ubiquinone oxidoreductase 75 kDa subunit, mitochondrial	Homo sapiens	NDUFS1	2.86283e+06	2.9963e+06	2.81578e+06	2.87737e+06	2.14783e+06	2.01428e+06	1.93951e+06	1.97419e+06
FXR1_HUMAN	P51114-3	Isoform 3 of Fragile X mental retardation syndrome-related protein 1	Homo sapiens	FXR1	2.00956e+06	2.25e+06	2.57117e+06	2.33986e+06	1.64605e+06	1.62625e+06	1.63556e+06	1.49111e+06
HUWE1_HUMAN	Q7Z6Z7-2	Isoform 2 of E3 ubiquitin-protein ligase HUWE1	Homo sapiens	HUWE1	2.28463e+06	2.23976e+06	2.28044e+06	2.79259e+06	1.68371e+06	1.88968e+06	1.71805e+06	1.38078e+06
RL27A_HUMAN	P46776	60S ribosomal protein L27a	Homo sapiens	RPL27A	1.27451e+07	1.4151e+07	1.35065e+07	1.36474e+07	9.51e+06	1.00246e+07	8.63207e+06	9.28801e+06
HEM6_HUMAN	P36551	Oxygen-dependent coproporphyrinogen-III oxidase, mitochondrial	Homo sapiens	CPOX	1.50672e+06	1.45626e+06	1.51577e+06	1.45796e+06	979518	1.0486e+06	977856	1.09644e+06
GFPT1_HUMAN	Q06210-2	Isoform 2 of Glutamine--fructose-6-phosphate aminotransferase [isomerizing] 1	Homo sapiens	GFPT1	1.26504e+06	1.24389e+06	1.2373e+06	1.2947e+06	857269	896087	896541	815184
HNRL2_HUMAN	Q1KMD3	Heterogeneous nuclear ribonucleoprotein U-like protein 2	Homo sapiens	HNRNPUL2	7.78541e+06	7.50054e+06	8.12813e+06	6.46646e+06	5.58788e+06	4.20931e+06	5.45131e+06	5.21248e+06
RRP44_HUMAN	Q9Y2L1	Exosome complex exonuclease RRP44	Homo sapiens	DIS3	1.20527e+06	1.11678e+06	1.20911e+06	1.45015e+06	862744	982369	703588	850177
SCRN1_HUMAN	Q12765-2	Isoform 2 of Secernin-1	Homo sapiens	SCRN1	3.06465e+06	3.13768e+06	2.9246e+06	2.67343e+06	2.07125e+06	1.86165e+06	2.09386e+06	1.98076e+06
1B15_HUMAN	P30464	HLA class I histocompatibility antigen, B-15 alpha chain	Homo sapiens	HLA-B	657469	671526	496420	531373	381754	401842	442439	362106
COR1B_HUMAN	Q9BR76	Coronin-1B	Homo sapiens	CORO1B	2.90991e+06	2.79013e+06	2.67848e+06	2.61586e+06	1.46778e+06	2.0838e+06	1.89675e+06	1.92799e+06
TOM34_HUMAN	Q15785	Mitochondrial import receptor subunit TOM34	Homo sapiens	TOMM34	3.84111e+06	3.87432e+06	3.13442e+06	3.47774e+06	2.16956e+06	2.47452e+06	2.37154e+06	2.50003e+06
COX5B_HUMAN	P10606	Cytochrome c oxidase subunit 5B, mitochondrial	Homo sapiens	COX5B	2.03761e+06	2.05733e+06	2.11419e+06	2.04321e+06	1.39197e+06	1.37156e+06	1.28135e+06	1.42809e+06
KAPCA_HUMAN	P17612-2	Isoform 2 of cAMP-dependent protein kinase catalytic subunit alpha	Homo sapiens	PRKACA	656857	732223	863311	862128	510589	529469	474344	547768
TOIP1_HUMAN	Q5JTV8	Torsin-1A-interacting protein 1	Homo sapiens	TOR1AIP1	1.6776e+06	1.70545e+06	1.82601e+06	1.89885e+06	1.15991e+06	1.17593e+06	1.0522e+06	1.27234e+06
PDC6I_HUMAN	Q8WUM4-2	Isoform 2 of Programmed cell death 6-interacting protein	Homo sapiens	PDCD6IP	5.67311e+06	5.45315e+06	5.61986e+06	6.25156e+06	3.46351e+06	4.22364e+06	3.8164e+06	3.30966e+06
BPNT1_HUMAN	O95861	3(2),5-bisphosphate nucleotidase 1	Homo sapiens	BPNT1	4.76396e+06	4.70125e+06	5.15789e+06	4.80116e+06	3.11673e+06	3.39435e+06	2.46245e+06	3.43135e+06
CT453_HUMAN	Q8NHU0	Cancer/testis antigen family 45 member A3	Homo sapiens	CT45A3	3.81361e+06	3.48838e+06	3.52208e+06	2.96013e+06	2.01118e+06	2.15752e+06	2.28127e+06	2.22459e+06
DCTN2_HUMAN	Q13561	Dynactin subunit 2	Homo sapiens	DCTN2	1.42946e+06	1.34973e+06	1.53972e+06	1.57095e+06	868558	1.0337e+06	906859	889400
TCOF_HUMAN	Q13428-2	Isoform 2 of Treacle protein	Homo sapiens	TCOF1	2.01468e+06	2.08824e+06	1.5186e+06	1.89154e+06	1.28458e+06	1.15071e+06	1.15363e+06	1.09969e+06
RHG01_HUMAN	Q07960	Rho GTPase-activating protein 1	Homo sapiens	ARHGAP1	3.28083e+06	3.74092e+06	3.33235e+06	3.07942e+06	2.19892e+06	1.41079e+06	2.42217e+06	2.34817e+06
RO60_HUMAN	P10155	60 kDa SS-A/Ro ribonucleoprotein	Homo sapiens	TROVE2	1.75252e+06	1.58602e+06	1.42505e+06	1.2487e+06	1.21843e+06	823355	889556	818669
PFD3_HUMAN	P61758	Prefoldin subunit 3	Homo sapiens	VBP1	2.44003e+06	2.29716e+06	2.41114e+06	2.01927e+06	1.34484e+06	1.53442e+06	1.38379e+06	1.45259e+06
AIP_HUMAN	O00170	AH receptor-interacting protein	Homo sapiens	AIP	2.01445e+06	2.72732e+06	2.80258e+06	2.99717e+06	1.70303e+06	1.45186e+06	1.725e+06	1.68149e+06
DTNB_HUMAN	O60941-6	Isoform 6 of Dystrobrevin beta	Homo sapiens	DTNB	269696	237485	252751	249468	153422	155113	157504	161157
DCPS_HUMAN	Q96C86	m7GpppX diphosphatase	Homo sapiens	DCPS	2.70831e+06	2.88435e+06	2.87585e+06	2.57555e+06	1.71954e+06	1.71819e+06	1.65213e+06	1.66446e+06
TM9S3_HUMAN	Q9HD45	Transmembrane 9 superfamily member 3	Homo sapiens	TM9SF3	1.35243e+06	1.41963e+06	1.37819e+06	1.40631e+06	926520	869551	745527	849442
PABP2_HUMAN	Q86U42-2	Isoform 2 of Polyadenylate-binding protein 2	Homo sapiens	PABPN1	872529	816078	782458	947169	503298	558604	516064	481402
PAK2_HUMAN	Q13177	Serine/threonine-protein kinase PAK 2	Homo sapiens	PAK2	968309	1.10388e+06	1.13602e+06	1.09268e+06	714634	662378	652383	553380
DD19B_HUMAN	Q9UMR2-2	Isoform 2 of ATP-dependent RNA helicase DDX19B	Homo sapiens	DDX19B	2.07201e+06	1.89773e+06	1.95681e+06	2.1077e+06	1.46508e+06	1.40572e+06	1.0175e+06	863615
ACTZ_HUMAN	P61163	Alpha-centractin	Homo sapiens	ACTR1A	2.37291e+06	2.24971e+06	1.62959e+06	2.14436e+06	1.47724e+06	1.50834e+06	995800	974638
SRSF9_HUMAN	Q13242	Serine/arginine-rich splicing factor 9	Homo sapiens	SRSF9	1.37826e+06	1.43026e+06	1.29162e+06	1.28563e+06	748163	885611	737627	754885
IF2B3_HUMAN	O00425	Insulin-like growth factor 2 mRNA-binding protein 3	Homo sapiens	IGF2BP3	3.40796e+06	3.60524e+06	3.86495e+06	3.33338e+06	2.12601e+06	1.99498e+06	2.02236e+06	2.1049e+06
PURA_HUMAN	Q00577	Transcriptional activator protein Pur-alpha	Homo sapiens	PURA	1.52153e+06	1.40929e+06	1.98698e+06	1.48189e+06	936341	885341	1.05265e+06	809951
AMPN_HUMAN	P15144	Aminopeptidase N	Homo sapiens	ANPEP	1.49214e+06	1.51237e+06	1.49134e+06	1.61277e+06	817008	867061	901256	908728
SRPRA_HUMAN	P08240-2	Isoform 2 of Signal recognition particle receptor subunit alpha	Homo sapiens	SRPRA	1.55659e+06	1.30463e+06	1.32113e+06	1.38024e+06	805014	707012	857119	777096
GDIA_HUMAN	P31150	Rab GDP dissociation inhibitor alpha	Homo sapiens	GDI1	8.47371e+06	7.98651e+06	8.54711e+06	7.28815e+06	4.75235e+06	3.94513e+06	4.73795e+06	4.77861e+06
ACY1_HUMAN	Q03154-4	Isoform 4 of Aminoacylase-1	Homo sapiens	ACY1	2.53432e+06	2.74159e+06	2.69027e+06	2.56056e+06	1.72852e+06	1.73749e+06	1.21378e+06	1.23125e+06
TCEA1_HUMAN	P23193	Transcription elongation factor A protein 1	Homo sapiens	TCEA1	1.22653e+06	1.35682e+06	1.48107e+06	1.43213e+06	729283	871426	767857	641101
CDK1_HUMAN	P06493-2	Isoform 2 of Cyclin-dependent kinase 1	Homo sapiens	CDK1	1.84035e+06	1.95808e+06	1.84223e+06	1.30843e+06	1.15769e+06	605511	992871	1.01533e+06
MCTS1_HUMAN	Q9ULC4-2	Isoform 2 of Malignant T-cell-amplified sequence 1	Homo sapiens	MCTS1	1.31792e+06	1.44237e+06	1.34697e+06	1.27165e+06	807042	715721	709594	677908
GLRX3_HUMAN	O76003	Glutaredoxin-3	Homo sapiens	GLRX3	4.96489e+06	5.01631e+06	4.64472e+06	4.66348e+06	2.71151e+06	2.7305e+06	2.53221e+06	2.41174e+06
TIPRL_HUMAN	O75663-2	Isoform 2 of TIP41-like protein	Homo sapiens	TIPRL	944665	1.01675e+06	876183	862254	517542	488231	501983	483506
MRP_HUMAN	P49006	MARCKS-related protein	Homo sapiens	MARCKSL1	4.92737e+06	4.45127e+06	4.38105e+06	4.32374e+06	2.557e+06	2.30411e+06	2.31459e+06	2.52886e+06
DKC1_HUMAN	O60832	H/ACA ribonucleoprotein complex subunit 4	Homo sapiens	DKC1	2.19568e+06	2.28052e+06	2.89725e+06	3.13107e+06	1.3715e+06	1.61073e+06	1.28153e+06	1.33235e+06
LTOR1_HUMAN	Q6IAA8	Ragulator complex protein LAMTOR1	Homo sapiens	LAMTOR1	729783	643446	654947	706973	364989	401271	331699	346820
PLIN3_HUMAN	O60664-4	Isoform 4 of Perilipin-3	Homo sapiens	PLIN3	4.81461e+06	4.81024e+06	4.10834e+06	3.66493e+06	2.55864e+06	2.74452e+06	1.90161e+06	1.93055e+06
COX6C_HUMAN	P09669	Cytochrome c oxidase subunit 6C	Homo sapiens	COX6C	1.93842e+06	1.85441e+06	1.84619e+06	1.82755e+06	1.13741e+06	959508	939588	853394
SAC2_HUMAN	Q9Y2H2	Phosphatidylinositide phosphatase SAC2	Homo sapiens	INPP5F	4.34294e+06	4.10953e+06	3.83214e+06	3.78019e+06	2.13615e+06	2.77599e+06	1.6828e+06	1.73248e+06
GNA1_HUMAN	Q96EK6	Glucosamine 6-phosphate N-acetyltransferase	Homo sapiens	GNPNAT1	916133	794900	855870	823531	445674	401228	429145	476213
GT251_HUMAN	Q8NBJ5	Procollagen galactosyltransferase 1	Homo sapiens	COLGALT1	704547	689927	754178	626668	397495	311325	379772	336054
LARP1_HUMAN	Q6PKG0-3	Isoform 2 of La-related protein 1	Homo sapiens	LARP1	858024	903831	824563	698633	490638	368386	410323	402543
NIBL1_HUMAN	Q96TA1-2	Isoform 2 of Niban-like protein 1	Homo sapiens	FAM129B	4.58595e+06	4.74004e+06	4.42179e+06	3.89419e+06	2.35778e+06	2.34981e+06	2.34032e+06	1.91652e+06
USO1_HUMAN	O60763	General vesicular transport factor p115	Homo sapiens	USO1	1.23554e+06	1.18718e+06	1.17667e+06	1.14654e+06	602476	607990	564192	629254
LYAR_HUMAN	Q9NX58	Cell growth-regulating nucleolar protein	Homo sapiens	LYAR	779209	888846	861840	953367	400093	454398	455714	437780
UBA3_HUMAN	Q8TBC4-2	Isoform 2 of NEDD8-activating enzyme E1 catalytic subunit	Homo sapiens	UBA3	820053	850163	805383	883656	368524	473917	425273	412140
DYN2_HUMAN	P50570-3	Isoform 3 of Dynamin-2	Homo sapiens	DNM2	2.89923e+06	2.97306e+06	3.08265e+06	2.97878e+06	936370	1.49626e+06	1.97659e+06	1.49011e+06
NDRG1_HUMAN	Q92597	Protein NDRG1	Homo sapiens	NDRG1	1.53912e+06	1.49849e+06	1.35593e+06	1.06617e+06	556296	583038	827997	698961
TFAM_HUMAN	Q00059	Transcription factor A, mitochondrial	Homo sapiens	TFAM	876503	868702	815209	722555	689573	307035	286417	306494
DDX46_HUMAN	Q7L014	Probable ATP-dependent RNA helicase DDX46	Homo sapiens	DDX46	1.9844e+06	1.92864e+06	2.14276e+06	1.65056e+06	922183	907664	948285	924749
RU2B_HUMAN	P08579	U2 small nuclear ribonucleoprotein B	Homo sapiens	SNRPB2	1.49258e+06	1.2752e+06	1.48182e+06	1.67311e+06	584572	765464	706041	763491
AMRP_HUMAN	P30533	Alpha-2-macroglobulin receptor-associated protein	Homo sapiens	LRPAP1	293852	303637	314092	372010	163948	127207	165616	152540
GALT2_HUMAN	Q10471	Polypeptide N-acetylgalactosaminyltransferase 2	Homo sapiens	GALNT2	2.94153e+06	3.49104e+06	3.48116e+06	3.41941e+06	1.63919e+06	1.69782e+06	1.59738e+06	1.37031e+06
PAPS2_HUMAN	O95340	Bifunctional 3-phosphoadenosine 5-phosphosulfate synthase 2	Homo sapiens	PAPSS2	1.3098e+06	1.49839e+06	1.96011e+06	2.13252e+06	826849	857846	754399	781873
CYFP1_HUMAN	Q7L576	Cytoplasmic FMR1-interacting protein 1	Homo sapiens	CYFIP1	389922	389835	425620	443988	196029	191307	169662	190672
PPAC_HUMAN	P24666	Low molecular weight phosphotyrosine protein phosphatase	Homo sapiens	ACP1	1.76944e+06	1.75389e+06	1.66938e+06	1.77779e+06	948335	1.02994e+06	611140	487581
PSMD5_HUMAN	Q16401-2	Isoform 2 of 26S proteasome non-ATPase regulatory subunit 5	Homo sapiens	PSMD5	1.653e+06	1.18708e+06	1.14517e+06	1.48378e+06	335999	653109	698333	721629
YBOX3_HUMAN	P16989	Y-box-binding protein 3	Homo sapiens	YBX3	890151	844364	913459	723285	463955	384338	323724	304323
MOGS_HUMAN	Q13724-2	Isoform 2 of Mannosyl-oligosaccharide glucosidase	Homo sapiens	MOGS	818984	823393	1.01249e+06	1.10401e+06	185368	435352	314377	678086
CAYP1_HUMAN	Q13938	Calcyphosin	Homo sapiens	CAPS	3.11229e+06	3.09534e+06	3.17779e+06	2.70845e+06	1.56387e+06	1.32057e+06	1.20747e+06	1.04164e+06
AP1G1_HUMAN	O43747	AP-1 complex subunit gamma-1	Homo sapiens	AP1G1	1.10339e+06	1.27805e+06	1.34565e+06	1.22259e+06	496712	451455	576433	560850
MTA2_HUMAN	O94776	Metastasis-associated protein MTA2	Homo sapiens	MTA2	894782	844768	919692	756932	343927	396205	321042	372894
ICAL_HUMAN	P20810-3	Isoform 3 of Calpastatin	Homo sapiens	CAST	1.32115e+06	1.0324e+06	979676	1.02207e+06	416983	473519	479746	452788
TKFC_HUMAN	Q3LXA3-2	Isoform 2 of Triokinase/FMN cyclase	Homo sapiens	TKFC	1.2243e+06	1.27795e+06	1.30822e+06	1.5702e+06	895105	287590	291608	730258
COX17_HUMAN	Q14061	Cytochrome c oxidase copper chaperone	Homo sapiens	COX17	916679	997945	920409	778649	384699	359709	360519	357040
CLPX_HUMAN	O76031	ATP-dependent Clp protease ATP-binding subunit clpX-like, mitochondrial	Homo sapiens	CLPX	507476	620437	673656	656056	250649	249198	240697	251116
ASAH1_HUMAN	Q13510-2	Isoform 2 of Acid ceramidase	Homo sapiens	ASAH1	263584	242437	265519	263753	79408.2	105212	106172	107092
AP2M1_HUMAN	Q96CW1-2	Isoform 2 of AP-2 complex subunit mu	Homo sapiens	AP2M1	332959	319439	358988	324406	124769	137554	104917	134448
CAN1_HUMAN	P07384	Calpain-1 catalytic subunit	Homo sapiens	CAPN1	669926	612383	856238	835360	250572	285941	299207	278705
LSM3_HUMAN	P62310	U6 snRNA-associated Sm-like protein LSm3	Homo sapiens	LSM3	997542	981395	1.00269e+06	854305	383531	319764	339718	386633
COMT_HUMAN	P21964-2	Isoform Soluble of Catechol O-methyltransferase	Homo sapiens	COMT	1.11055e+06	1.06086e+06	1.09812e+06	1.45821e+06	451411	432464	480844	381389
EIF2A_HUMAN	Q9BY44-3	Isoform 3 of Eukaryotic translation initiation factor 2A	Homo sapiens	EIF2A	892044	869047	924577	987378	284256	337074	345074	349414
NSF1C_HUMAN	Q9UNZ2-4	Isoform 2 of NSFL1 cofactor p47	Homo sapiens	NSFL1C	864614	764724	800375	951011	393864	391419	0	424097
HMGA1_HUMAN	P17096-3	Isoform HMG-R of High mobility group protein HMG-I/HMG-Y	Homo sapiens	HMGA1	7.60786e+06	8.19829e+06	7.49944e+06	7.11041e+06	2.64903e+06	2.66368e+06	2.83826e+06	2.69075e+06
SRP72_HUMAN	O76094-2	Isoform 2 of Signal recognition particle subunit SRP72	Homo sapiens	SRP72	616002	666307	607759	578749	215034	225679	250960	187110
TMEM2_HUMAN	Q9UHN6	Cell surface hyaluronidase	Homo sapiens	TMEM2	1.29098e+06	1.61457e+06	1.7237e+06	1.76608e+06	584881	276467	708568	677418
NDUS3_HUMAN	O75489	NADH dehydrogenase [ubiquinone] iron-sulfur protein 3, mitochondrial	Homo sapiens	NDUFS3	598135	569910	597839	654456	189018	239260	218056	202229
MYDGF_HUMAN	Q969H8	Myeloid-derived growth factor	Homo sapiens	MYDGF	3.98282e+06	3.92355e+06	3.7682e+06	4.34604e+06	1.55653e+06	1.02199e+06	1.52936e+06	1.4871e+06
KYNU_HUMAN	Q16719	Kynureninase	Homo sapiens	KYNU	933978	986327	824563	1.04826e+06	321040	304038	299994	273083
SUCB2_HUMAN	Q96I99	Succinate--CoA ligase [GDP-forming] subunit beta, mitochondrial	Homo sapiens	SUCLG2	1.1535e+06	1.20017e+06	1.32481e+06	1.05007e+06	362314	347659	379378	359957
ETHE1_HUMAN	O95571	Persulfide dioxygenase ETHE1, mitochondrial	Homo sapiens	ETHE1	3.4683e+06	3.10066e+06	3.3778e+06	3.1768e+06	524157	687934	1.61066e+06	1.14998e+06
IMA3_HUMAN	O00629	Importin subunit alpha-3	Homo sapiens	KPNA4	1.38605e+06	1.205e+06	1.34311e+06	1.67009e+06	443772	451919	332431	350305
COPZ1_HUMAN	P61923	Coatomer subunit zeta-1	Homo sapiens	COPZ1	1.09578e+06	982103	910460	1.05175e+06	512839	581465	0	0
PFKAL_HUMAN	P17858	ATP-dependent 6-phosphofructokinase, liver type	Homo sapiens	PFKL	542843	503777	593369	381659	139168	151717	119932	125675
CTNA1_HUMAN	P35221	Catenin alpha-1	Homo sapiens	CTNNA1	3.58719e+06	3.62858e+06	3.47352e+06	3.55785e+06	1.31259e+06	794296	898280	757479
TYB10_HUMAN	P63313	Thymosin beta-10	Homo sapiens	TMSB10	3.58886e+06	3.80659e+06	3.8907e+06	3.73559e+06	1.38087e+06	0	1.11189e+06	1.13595e+06
IF2B2_HUMAN	Q9Y6M1-5	Isoform 5 of Insulin-like growth factor 2 mRNA-binding protein 2	Homo sapiens	IGF2BP2	727356	730432	754876	757032	323725	308705	0	0
ZYX_HUMAN	Q15942-2	Isoform 2 of Zyxin	Homo sapiens	ZYX	597846	565922	655437	620949	234812	276521	0	0
ARP5L_HUMAN	Q9BPX5	Actin-related protein 2/3 complex subunit 5-like protein	Homo sapiens	ARPC5L	1.75363e+06	1.36016e+06	945445	1.11011e+06	509131	0	0	462296
PHF5A_HUMAN	Q7RTV0	PHD finger-like domain-containing protein 5A	Homo sapiens	PHF5A	1.49726e+06	1.62018e+06	1.56216e+06	1.5644e+06	378442	436441	0	0
RAB1A_HUMAN	P62820	Ras-related protein Rab-1A	Homo sapiens	RAB1A	1.38227e+06	1.41087e+06	1.72115e+06	609599	608319	0	0	0
NAA10_HUMAN	P41227	N-alpha-acetyltransferase 10	Homo sapiens	NAA10	2.73648e+06	4.46328e+06	2.83539e+06	2.79436e+06	339060	421200	407640	309189
VASP_HUMAN	P50552	Vasodilator-stimulated phosphoprotein	Homo sapiens	VASP	758103	687515	659322	628923	297428	0	0	0
NLTP_HUMAN	P22307-6	Isoform 6 of Non-specific lipid-transfer protein	Homo sapiens	SCP2	1.00206e+06	966646	954781	572413	377321	0	0	0
LMAN1_HUMAN	P49257	Protein ERGIC-53	Homo sapiens	LMAN1	1.35443e+06	1.28918e+06	1.39073e+06	1.20936e+06	291847	0	0	0
LIPB1_HUMAN	Q86W92-3	Isoform 3 of Liprin-beta-1	Homo sapiens	PPFIBP1	781135	760214	704954	614663	0	140443	0	0
SCPDL_HUMAN	Q8NBX0	Saccharopine dehydrogenase-like oxidoreductase	Homo sapiens	SCCPDH	657592	634467	672175	654419	0	0	0	0
CTHR1_HUMAN	Q96CG8-3	Isoform 3 of Collagen triple helix repeat-containing protein 1	Homo sapiens	CTHRC1	981434	1.01124e+06	1.08256e+06	1.01567e+06	0	0	0	0
MYO1E_HUMAN	Q12965	Unconventional myosin-Ie	Homo sapiens	MYO1E	748206	798582	755178	815268	0	0	0	0
MYCBP_HUMAN	Q99417	c-Myc-binding protein	Homo sapiens	MYCBP	1.72179e+06	1.71549e+06	1.56622e+06	1.72174e+06	0	0	0	0
OFUT1_HUMAN	Q9H488-2	Isoform 2 of GDP-fucose protein O-fucosyltransferase 1	Homo sapiens	POFUT1	859271	939807	865894	847327	0	0	0	0
PDLI4_HUMAN	P50479-2	Isoform 2 of PDZ and LIM domain protein 4	Homo sapiens	PDLIM4	387506	379703	416435	430472	0	0	0	0
CA123_HUMAN	Q9NWV4	UPF0587 protein C1orf123	Homo sapiens	C1orf123	474436	466531	508000	529445	0	0	0	0
OSBP1_HUMAN	P22059	Oxysterol-binding protein 1	Homo sapiens	OSBP	467011	418328	471450	427990	0	0	0	0
ELOF1_HUMAN	P60002	Transcription elongation factor 1 homolog	Homo sapiens	ELOF1	449300	484667	510622	519116	0	0	0	0
ZN326_HUMAN	Q5BKZ1-3	Isoform 3 of DBIRD complex subunit ZNF326	Homo sapiens	ZNF326	279203	279515	249874	293721	0	0	0	0
TGM2_HUMAN	P21980	Protein-glutamine gamma-glutamyltransferase 2	Homo sapiens	TGM2	445493	438993	445395	506141	0	0	0	0
ARL3_HUMAN	P36405	ADP-ribosylation factor-like protein 3	Homo sapiens	ARL3	526935	520692	545314	604157	0	0	0	0
NHP2_HUMAN	Q9NX24	H/ACA ribonucleoprotein complex subunit 2	Homo sapiens	NHP2	374014	348936	337365	314392	0	0	0	0
ASPH_HUMAN	Q12797-10	Isoform 10 of Aspartyl/asparaginyl beta-hydroxylase	Homo sapiens	ASPH	815900	808910	853739	709555	0	0	0	0
RBM12_HUMAN	Q9NTZ6	RNA-binding protein 12	Homo sapiens	RBM12	174216	175714	170324	148000	0	0	0	0
MIP18_HUMAN	Q9Y3D0	Mitotic spindle-associated MMXD complex subunit MIP18	Homo sapiens	FAM96B	304406	275557	279107	326057	0	0	0	0
RAB5A_HUMAN	P20339-2	Isoform 2 of Ras-related protein Rab-5A	Homo sapiens	RAB5A	229042	268163	238587	281275	0	0	0	0
SPS2L_HUMAN	Q9NUQ6-2	Isoform 2 of SPATS2-like protein	Homo sapiens	SPATS2L	1.2105e+06	1.14563e+06	1.18082e+06	967626	0	0	0	0
SRRM1_HUMAN	Q8IYB3-2	Isoform 2 of Serine/arginine repetitive matrix protein 1	Homo sapiens	SRRM1	340295	304818	287953	360622	0	0	0	0
WDR12_HUMAN	Q9GZL7	Ribosome biogenesis protein WDR12	Homo sapiens	WDR12	1.12845e+06	1.42357e+06	1.17431e+06	1.32002e+06	0	0	0	0
KAP2_HUMAN	P13861-2	Isoform 2 of cAMP-dependent protein kinase type II-alpha regulatory subunit	Homo sapiens	PRKAR2A	412932	346298	406770	330214	0	0	0	0
AK1C2_HUMAN	P52895	Aldo-keto reductase family 1 member C2	Homo sapiens	AKR1C2	399918	409595	451571	338465	0	0	0	0
CDK6_HUMAN	Q00534	Cyclin-dependent kinase 6	Homo sapiens	CDK6	312231	258524	251694	241985	0	0	0	0
NPL4_HUMAN	Q8TAT6	Nuclear protein localization protein 4 homolog	Homo sapiens	NPLOC4	404449	371748	323692	440625	0	0	0	0
LOXL4_HUMAN	Q96JB6	Lysyl oxidase homolog 4	Homo sapiens	LOXL4	454610	505087	507661	372539	0	0	0	0
GALC_HUMAN	P54803	Galactocerebrosidase	Homo sapiens	GALC	3.53932e+06	3.72881e+06	3.67768e+06	2.72016e+06	0	0	0	0
FA84B_HUMAN	Q96KN1	Protein FAM84B	Homo sapiens	FAM84B	386026	352786	378763	481716	0	0	0	0
CK098_HUMAN	E9PRG8	Uncharacterized protein C11orf98	Homo sapiens	C11orf98	361903	344988	467159	428444	0	0	0	0
WDR61_HUMAN	Q9GZS3	WD repeat-containing protein 61	Homo sapiens	WDR61	372678	364925	433240	296618	0	0	0	0
ABHDA_HUMAN	Q9NUJ1	Mycophenolic acid acyl-glucuronide esterase, mitochondrial	Homo sapiens	ABHD10	295912	288327	312404	395591	0	0	0	0
IMPA3_HUMAN	Q9NX62	Inositol monophosphatase 3	Homo sapiens	IMPAD1	479056	409211	380187	535366	0	0	0	0
AMACR_HUMAN	Q9UHK6	Alpha-methylacyl-CoA racemase	Homo sapiens	AMACR	272635	324253	297581	388499	0	0	0	0
EF1A2_HUMAN	Q05639	Elongation factor 1-alpha 2	Homo sapiens	EEF1A2	152442	143007	152284	199773	0	0	0	0
ERLN2_HUMAN	O94905	Erlin-2	Homo sapiens	ERLIN2	262059	384213	339968	364515	0	0	0	0
5NTD_HUMAN	P21589-2	Isoform 2 of 5-nucleotidase	Homo sapiens	NT5E	410271	356488	262784	380815	0	0	0	0
HMGA2_HUMAN	P52926-3	Isoform 3 of High mobility group protein HMGI-C	Homo sapiens	HMGA2	216718	253031	181489	166064	0	0	0	0
PIN1_HUMAN	Q13526	Peptidyl-prolyl cis-trans isomerase NIMA-interacting 1	Homo sapiens	PIN1	576016	604684	570841	381974	0	0	0	0
DCTN1_HUMAN	Q14203-5	Isoform 5 of Dynactin subunit 1	Homo sapiens	DCTN1	320391	520042	440491	468136	0	0	0	0
SNW1_HUMAN	Q13573	SNW domain-containing protein 1	Homo sapiens	SNW1	457048	444477	384440	284978	0	0	0	0
XPP1_HUMAN	Q9NQW7	Xaa-Pro aminopeptidase 1	Homo sapiens	XPNPEP1	872039	890560	1.24381e+06	1.31259e+06	0	0	0	0
WDR26_HUMAN	Q9H7D7-2	Isoform 2 of WD repeat-containing protein 26	Homo sapiens	WDR26	114660	146521	151747	195188	0	0	0	0
UGDH_HUMAN	O60701	UDP-glucose 6-dehydrogenase	Homo sapiens	UGDH	864113	1.39305e+06	1.42345e+06	1.65888e+06	0	0	0	0
ILEU_HUMAN	P30740	Leukocyte elastase inhibitor	Homo sapiens	SERPINB1	226392	402653	442707	396271	0	0	0	0
GLRX1_HUMAN	P35754	Glutaredoxin-1	Homo sapiens	GLRX	563248	484519	815529	847793	0	0	0	0
XRN2_HUMAN	Q9H0D6-2	Isoform 2 of 5-3 exoribonuclease 2	Homo sapiens	XRN2	655065	533314	410268	359879	0	0	0	0
P3H1_HUMAN	Q32P28-4	Isoform 4 of Prolyl 3-hydroxylase 1	Homo sapiens	P3H1	525410	467349	436474	245059	0	0	0	0
MTNA_HUMAN	Q9BV20	Methylthioribose-1-phosphate isomerase	Homo sapiens	MRI1	412175	415610	446611	206210	0	0	0	0
GLYG_HUMAN	P46976-3	Isoform GN-1S of Glycogenin-1	Homo sapiens	GYG1	165199	237741	271959	141286	0	0	0	0
SRS11_HUMAN	Q05519-2	Isoform 2 of Serine/arginine-rich splicing factor 11	Homo sapiens	SRSF11	538178	1.20342e+06	1.01042e+06	950595	0	0	0	0
VAT1L_HUMAN	Q9HCJ6	Synaptic vesicle membrane protein VAT-1 homolog-like	Homo sapiens	VAT1L	399017	326094	331500	608629	0	0	0	0
K1C18_HUMAN	P05783	Keratin, type I cytoskeletal 18	Homo sapiens	KRT18	1.0881e+06	1.04353e+06	1.31463e+06	461876	0	0	0	0
SYFA_HUMAN	Q9Y285-2	Isoform 2 of Phenylalanine--tRNA ligase alpha subunit	Homo sapiens	FARSA	258029	239838	173633	445714	0	0	0	0
